# Supplementary material for: Chromosome-Scale, Haplotype-Resolved Genome Assembly of Suaeda Glauca
Source: Front Genet. 2022 May 12;13:884081. doi: 10.3389/fgene.2022.884081 (PMC9135360; doi:10.3389/fgene.2022.884081)
Supplement: Supplementary file 2 [file Table1.XLSX]

## Sheet: Table S1
Supplementary Table 1. Summary statistics for the assemblies
Assembly	Final primary	Initial primary	Haplotype 1	Haplotype 2
Total Assembly size (Mb)	622.95	664.2	647.73	638.59
Number of contigs	211	533	722	389
Largest contig (Mb)	43.22	64.65	44.06	48.86
Contig N50 length (Mb)	19.42	21.98	6.52	6.06
GC content	0.3593	0.3602	0.3601	0.3603
Complete BUSCOs (genome)	0.943	0.944	0.943	0.937
Complete BUSCOs (protein)	0.941
Length of contigs anchored to chromosomes	0.9679
Number of gaps	60
Length of gaps	29.44 kb
LTR assembly index (LAI) / raw LAI	10.68 / 14.84
Repetitive sequences	442.12 Mb / 70.97%
Protein-coding genes/transcripts	32,503 / 34,039

## Sheet: Table S2
Supplementary Table 2. Summary for RNA-Seq data used in this study.
Sample	Reads number	Clean bases (G)	Error rate (%)	Q20 (%)	Q30 (%)	GC content (%)
Root	53937624	7.75	0.03	97.41	92.83	42.83
Fruit	46091786	6.7	0.03	97.58	93.11	42.76
Stem	53230966	7.69	0.03	97.48	92.93	42.65
Leaf	54569756	7.91	0.03	97.58	93.11	43.17

## Sheet: Table S3
Supplementary Table 2. Gene functional annotations.
Gene	EggNOG	Pfam	SwissProt	NR
jg29988	Belongs to the glycosyl hydrolase 1 family	Glycosyl	Beta-glucosidase 18	PREDICTED: beta-glucosidase 18-like
jg29989	COP1-interacting protein 7	NA	COP1-interacting protein 7	uncharacterized protein LOC110720111 isoform X1
jg15827	Methylmalonate-semialdehyde dehydrogenase acylating , mitochondrial-like	Zein-binding | Aldehyde	Methylmalonate-semialdehyde dehydrogenase [acylating], mitochondrial	methylmalonate-semialdehyde dehydrogenase
jg29980	NA	NA	NA	hypothetical protein BVRB_4g087380
jg29981	Plastocyanin-like domain	Plastocyanin-like	Uclacyanin 1	mavicyanin-like
jg29982	Protein of unknown function (DUF565)	Protein	Uncharacterized protein ycf20	hypothetical protein BVRB_3g066260
jg29983	NAC transcription factor	No	NAC transcription factor 56	PREDICTED: NAC transcription factor 56
jg29984	NAC domain-containing protein	No	NAC domain-containing protein JA2L	putative NAC transcription factor
jg29985	ABC transporter G family member	ABC | ABC-2	ABC transporter G family member 9	ABC transporter G family member 9-like
jg29986	Belongs to the glycosyl hydrolase 1 family	Glycosyl	Beta-glucosidase 18	hypothetical protein SOVF_057870
jg29987	Belongs to the glycosyl hydrolase 1 family	Glycosyl	Beta-glucosidase 18	beta-glucosidase 16-like
jg11406	ankyrin repeat-containing protein	Domain | Ankyrin	Ankyrin repeat-containing protein At2g01680	PREDICTED: ankyrin repeat-containing protein At2g01680
jg11407	Sulfite reductase	NA	Sulfite reductase 1 [ferredoxin], chloroplastic	sulfite reductase
jg11405	60S ribosomal Protein	Ribosomal	60S ribosomal protein L7-1	60S ribosomal protein L7-2-like
jg11403	tRNA-specific adenosine deaminase-like protein 3	NA	tRNA-specific adenosine deaminase TAD3	probable inactive tRNA-specific adenosine deaminase-like protein 3
jg11401	Pentatricopeptide repeat-containing protein	Pentacotripeptide-repeat | PPR | PPR	Pentatricopeptide repeat-containing protein At5g47360	PREDICTED: pentatricopeptide repeat-containing protein At5g47360 isoform X1
jg18815	late embryogenesis abundant protein	Seed	Late embryogenesis abundant protein D-34	late embryogenesis abundant protein D-34-like
jg11408	transposon protein	NA	NA	PREDICTED: uncharacterized protein LOC104884650
jg11409	NA	NA	NA	hypothetical protein SOVF_063250
jg28583	NA	NA	WD-40 repeat-containing protein MSI4	hypothetical protein
jg28587	NA	NA	NA	hypothetical protein
jg28588	NA	NA	NA	hypothetical protein AGLY_016968
jg13794	Heavy-metal-associated domain	Heavy-metal-associated	Heavy metal-associated isoprenylated plant protein 1	hypothetical protein SOVF_087720
jg13795	belongs to the HisA HisF family	Glutamine | Histidine	Imidazole glycerol phosphate synthase hisHF, chloroplastic	imidazole glycerol phosphate synthase hisHF, chloroplastic isoform X1
jg9103	Receptor protein kinase	D-mannose | S-locus | PAN-like	Putative receptor protein kinase ZmPK1	putative receptor protein kinase ZmPK1
jg9102	NA	NA	NA	uncharacterized protein LOC110727757
jg9105	Belongs to the glycosyl hydrolase 1 family	Glycosyl	Lactase-phlorizin hydrolase	unnamed protein product, partial
jg13791	NA	NA	NA	uncharacterized protein LOC110733278
jg9107	pre-mRNA-splicing factor	RNA	Serine/arginine-rich-splicing factor SR34	hypothetical protein BVRB_7g164000 isoform B
jg13793	RIBOSOMAL protein	Ribosomal	50S ribosomal protein L18	uncharacterized protein LOC110688985
jg19499	source UniProtKB	Transposase-associated | Transposase	NA	uncharacterized protein LOC110686603
jg12449	deoxyhypusine	Deoxyhypusine	Deoxyhypusine synthase	deoxyhypusine synthase isoform X1
jg12448	NA	NA	NA	hypothetical protein BVRB_6g140220
jg17123	Werner syndrome-like exonuclease	3'-5'	Werner Syndrome-like exonuclease	hypothetical protein SOVF_072760
jg17122	lipoate-protein ligase A	NA	NA	putative lipoate-protein ligase A
jg17121	At3g49055-like	NA	Uncharacterized protein At3g49055	uncharacterized protein At3g49055-like
jg17120	Belongs to the TRAFAC class myosin-kinesin ATPase superfamily. Kinesin family	Helix-hairpin-helix | Kinesin	Kinesin-like protein KIN-10C	kinesin-like protein KIN-10C isoform X1
jg17127	NA	NA	NA	PREDICTED: uncharacterized protein LOC104888529
jg17126	ZINC FINGER protein	NA	NA	PREDICTED: uncharacterized protein LOC104888530 isoform X1
jg17125	U-box domain-containing protein	U-box | Protein | Protein	U-box domain-containing protein 32	PREDICTED: U-box domain-containing protein 33
jg17124	aluminum-activated malate transporter	Aluminium	Aluminum-activated malate transporter 2	PREDICTED: aluminum-activated malate transporter 2
jg17128	Belongs to the SKP1 family	Skp1	SKP1-like protein 21	SKP1-like protein 21
jg12440	Histone chaperone	ASF1	Histone chaperone ASF1B	probable histone chaperone ASF1A
jg12447	photosystem I assembly	NA	Photosystem I assembly factor PSA3, chloroplastic	photosystem I assembly factor PSA3, chloroplastic-like
jg21949	NA	NA	NA	PREDICTED: uncharacterized protein LOC104900442
jg19497	NA	NA	NA	uncharacterized protein LOC110802208
jg30123	Patellin-3-like	CRAL/TRIO | CRAL/TRIO,	Patellin-3	patellin-3-like
jg16292	acid phosphatase	HAD	Acid phosphatase 1	PREDICTED: acid phosphatase 1
jg16293	Belongs to the GRAS family	GRAS	Scarecrow-like protein 18	PREDICTED: scarecrow-like protein 18
jg16290	O-acyltransferase (WSD1-like)	WS/DGAT | Wax	O-acyltransferase WSD1	O-acyltransferase WSD1-like
jg16291	acid phosphatase	HAD	Acid phosphatase 1	PREDICTED: acid phosphatase 1
jg16296	DNA repair protein	AAA | Subunit	DNA repair protein RadA	uncharacterized protein LOC110729896
jg16294	Pentatricopeptide repeat-containing protein	PPR | PPR | Pentatricopeptide	Pentatricopeptide repeat-containing protein At1g51965, mitochondrial	pentatricopeptide repeat-containing protein At1g51965, mitochondrial
jg16295	Catalyzes the phosphorylation of D-fructose 6-phosphate to fructose 1,6-bisphosphate by ATP, the first committing step of glycolysis	Phosphofructokinase	ATP-dependent 6-phosphofructokinase 3	ATP-dependent 6-phosphofructokinase 3-like
jg16298	NA	NA	NA	PREDICTED: uncharacterized protein LOC109135785
jg16299	NA	NA	NA	PREDICTED: uncharacterized protein LOC109135785
jg13118	RING-H2 finger protein	Ring	RING-H2 finger protein ATL78	RING-H2 finger protein ATL73-like
jg13119	RING-H2 finger protein	NA	NA	PREDICTED: RING-H2 finger protein ATL78-like
jg13116	MKI67 FHA domain-interacting nucleolar phosphoprotein-like	RNA	Uncharacterized RNA-binding protein C1827.05c	PREDICTED: uncharacterized RNA-binding protein C1827.05c
jg13117	Autophagy-related protein	Autophagy-related	Autophagy-related protein 13b	PREDICTED: autophagy-related protein 13b
jg13114	bru1,mgo3,tsk	Tetratricopeptide | Leucine	Protein TONSOKU	PREDICTED: protein TONSOKU
jg13115	UPF0235 protein C15orf40	Uncharacterised	UPF0235 protein C15orf40 homolog	UPF0235 protein C15orf40 homolog
jg13112	WD repeat-containing protein	WD	WD repeat-containing protein 44	F-box/WD repeat-containing protein 1A-like
jg13113	RING-type E3 ubiquitin transferase	U-box	U-box domain-containing protein 27	U-box domain-containing protein 27-like
jg13110	NA	NA	NA	hypothetical protein BVRB_6g133030
jg13111	NA	NA	NA	PREDICTED: uncharacterized protein LOC104895446
jg19219	NA	NA	NA	PREDICTED: uncharacterized protein LOC104884519
jg19213	DDE superfamily endonuclease	DDE	NA	protein ALP1-like
jg19212	Myb/SANT-like DNA-binding domain	Myb/SANT-like	NA	PREDICTED: L10-interacting MYB domain-containing protein
jg19211	Putative peptidoglycan binding domain	NA	Protein disulfide isomerase pTAC5, chloroplastic	uncharacterized protein LOC110718895 isoform X2
jg19217	ribonuclease H protein	NA	Uncharacterized mitochondrial protein AtMg00310	uncharacterized protein LOC115966527
jg19216	Chaperone protein DNAj	DnaJ | Domain	Chaperone protein dnaJ 49	PREDICTED: chaperone protein dnaJ 49
jg19215	Condensin-2 complex subunit	non-SMC	Condensin-2 complex subunit D3	condensin-2 complex subunit D3
jg19214	NA	NA	NA	uncharacterized protein LOC110702869
jg6294	Occurs in almost all aerobically respiring organisms and serves to protect cells from the toxic effects of hydrogen peroxide	Catalase | Catalase-related	Catalase-2	catalase-like
jg6295	f-box protein	F-box | F-box	F-box/kelch-repeat protein At3g23880	putative F-box protein At5g50220
jg6296	Associates with the EF-Tu.GDP complex and induces the exchange of GDP to GTP. It remains bound to the aminoacyl-tRNA.EF- Tu.GTP complex up to the GTP hydrolysis stage on the ribosome	Elongation	Elongation factor Ts, mitochondrial	elongation factor Ts, mitochondrial-like
jg6297	The light-harvesting complex (LHC) functions as a light receptor, it captures and delivers excitation energy to photosystems with which it is closely associated	Chlorophyll	Photosystem I chlorophyll a/b-binding protein 3-1, chloroplastic	PREDICTED: photosystem I chlorophyll a/b-binding protein 3-1, chloroplastic
jg6290	Belongs to the cyclin family	Cyclin, | Cyclin,	Cyclin-B2-4	G2/mitotic-specific cyclin-2-like
jg6291	RING-type E3 ubiquitin transferase	U-box | Armadillo/beta-catenin-like	U-box domain-containing protein 15	U-box domain-containing protein 15-like
jg6292	Occurs in almost all aerobically respiring organisms and serves to protect cells from the toxic effects of hydrogen peroxide	Catalase-related | Catalase	Catalase isozyme 1	catalase
jg6293	Germin-like protein subfamily 3 member	Cupin	Germin-like protein subfamily 3 member 3	hypothetical protein BVRB_1g021040
jg6299	transcription, DNA-templated	RWP-RK | PB1	Protein NLP4	protein NLP4-like isoform X2
jg30711	Iron-sulfur protein (IP) subunit of succinate dehydrogenase (SDH) that is involved in complex II of the mitochondrial electron transport chain and is responsible for transferring electrons from succinate to ubiquinone (coenzyme Q)	Ribosomal	Ribosomal protein S14, mitochondrial	uncharacterized protein LOC110783112
jg30718	Zinc finger CCCH domain-containing protein	RNA | Zinc	Zinc finger CCCH domain-containing protein 53	PREDICTED: zinc finger CCCH domain-containing protein 46 isoform X1
jg3284	Probably involved in the RNA silencing pathway and required for the generation of small interfering RNAs (siRNAs)	RNA	RNA-dependent RNA polymerase 1	PREDICTED: RNA-dependent RNA polymerase 1
jg32101	expressed protein	NA	NA	PREDICTED: uncharacterized protein LOC104907197
jg32102	5'-nucleotidase	Pyrimidine	7-methylguanosine phosphate-specific 5'-nucleotidase A	7-methylguanosine phosphate-specific 5'-nucleotidase A-like
jg32103	NA	NA	NA	hypothetical protein BVRB_7g164240
jg32104	Myb/SANT-like DNA-binding domain	NA	NA	uncharacterized protein LOC110693706 isoform X3
jg32105	Glutaredoxin	Glutaredoxin	Uncharacterized protein At5g39865	PREDICTED: uncharacterized protein At3g28850
jg32106	DnaJ protein homolog	DnaJ | DnaJ | DnaJ	DnaJ protein homolog ANJ1	PREDICTED: dnaJ protein homolog
jg32107	calcium-dependent protein kinase	EF	Calcium-dependent protein kinase 13	calcium dependent protein kinase 7, partial
jg7658	cell division cycle protein 48	Cell	Cell division control protein 48 homolog D	cell division control protein 48 homolog D-like
jg7657	Protein of unknown function (DUF3741)	DUF761-associated | Protein | Domain	NA	uncharacterized protein LOC110711457 isoform X1
jg7656	Regulator of Vps4 activity in the MVB pathway protein	Regulator	NA	PREDICTED: uncharacterized protein LOC104883949 isoform X2
jg7655	Encoded by	NA	NA	uncharacterized protein LOC110804533
jg7653	Plant transposase (Ptta/En/Spm family)	NA	NA	PREDICTED: myosin heavy chain, striated muscle-like
jg7652	ankyrin repeat-containing protein	Ankyrin | Domain	Ankyrin repeat-containing protein ITN1	PREDICTED: ankyrin repeat-containing protein ITN1
jg7651	26S proteasome non-ATPase regulatory subunit	NA	26S proteasome non-ATPase regulatory subunit 8 homolog A	26S proteasome non-ATPase regulatory subunit 8 homolog A-like
jg7650	ABC transporter B family member 29	NA	ABC transporter B family member 29, chloroplastic	PREDICTED: ABC transporter B family member 29, chloroplastic
jg14339	PHD finger protein	Alfin	PHD finger protein Alfin1	PHD finger protein ALFIN-LIKE 4-like
jg14338	NA	NA	NA	probable receptor-like protein kinase At1g80640 isoform X1
jg14332	strubbelig-receptor family	Leucine | Leucine | Protein	Protein STRUBBELIG-RECEPTOR FAMILY 3	PREDICTED: protein STRUBBELIG-RECEPTOR FAMILY 3 isoform X1
jg14330	Belongs to the STXBP unc-18 SEC1 family	Sec1 | Anticodon-binding	SNARE-interacting protein KEULE	PREDICTED: SNARE-interacting protein KEULE
jg14337	Brca1-associated protein	BRCA1-associated | Zn-finger | Ring	BRAP2 RING ZnF UBP domain-containing protein 2	BRCA1-associated protein
jg14336	Aspartate aminotransferase	Aminotransferase	Aspartate aminotransferase, mitochondrial	aspartate aminotransferase, mitochondrial-like
jg14335	Nucleotide-diphospho-sugar transferase family protein	Nucleotide-diphospho-sugar	Uncharacterized protein At4g15970	uncharacterized protein At4g15970-like
jg14334	nuclear pore	NA	Nuclear pore complex protein NUP62	protein BOBBER 1-like
jg31929	Protein PLASTID MOVEMENT IMPAIRED 1-RELATED	N-terminal | LysM	Protein PLASTID MOVEMENT IMPAIRED 1-RELATED 1	hypothetical protein SOVF_079090
jg31928	ribosomal protein	Ribosomal	54S ribosomal protein L24, mitochondrial	PREDICTED: 39S ribosomal protein L28, mitochondrial-like
jg31922	Belongs to the glyceraldehyde-3-phosphate dehydrogenase family	Glyceraldehyde | Glyceraldehyde	Glyceraldehyde-3-phosphate dehydrogenase A, chloroplastic	PREDICTED: glyceraldehyde-3-phosphate dehydrogenase A, chloroplastic
jg31921	Calmodulin-binding protein	Protein	NA	uncharacterized protein LOC110704969
jg31920	Protein of unknown function, DUF604	Protein	NA	uncharacterized protein LOC110700189
jg31926	Auxin response factors (ARFs) are transcriptional factors that bind specifically to the DNA sequence 5'-TGTCTC-3' found in the auxin-responsive promoter elements (AuxREs)	NA	Auxin response factor 3	auxin response factor 3
jg31925	flower development	Homeodomain | Williams-Beuren | HB1, | WSTF, | DDT	Homeobox-DDT domain protein RLT3	homeobox-DDT domain protein RLT3-like isoform X1
jg31924	Serine arginine repetitive matrix protein	NA	Uncharacterized protein At1g65710	uncharacterized protein At1g65710-like isoform X1
jg30037	RNA-binding protein	NA	NA	PREDICTED: protein FAM133
jg30034	DNA repair protein XRCC3 homolog	Rad51	DNA repair protein XRCC3 homolog	PREDICTED: DNA repair protein XRCC3 homolog
jg4358	NA	NA	NA	PREDICTED: uncharacterized protein LOC104885327 isoform X1
jg30032	DUF1771	Domain	Putative nuclear RNA export factor SDE5	PREDICTED: putative nuclear RNA export factor SDE5
jg30030	Protein FAR1-RELATED SEQUENCE	NA	NA	protein FAR1-RELATED SEQUENCE 5-like
jg30031	Belongs to the CTL (choline transporter-like) family	Plasma-membrane	Choline transporter protein 1	PREDICTED: choline transporter-like protein 2
jg4353	Mitochondrial inner membrane protein	60Kd	Mitochondrial inner membrane protein OXA1-like	mitochondrial inner membrane protein OXA1-like isoform X1
jg4352	Nonspecific lipid-transfer protein	NA	Non-specific lipid-transfer protein	hypothetical protein BVRB_1g003200
jg4350	Beclin-1-like protein	Apg6 | Apg6	Beclin-1-like protein	beclin-1-like protein
jg4357	isoform X1	Plant	NA	PREDICTED: uncharacterized protein LOC104885201
jg4356	Cyclic nucleotide-gated ion channel 1-like	Ion	Putative cyclic nucleotide-gated ion channel 13	cyclic nucleotide-gated ion channel 1-like
jg4355	Cyclic nucleotide-gated ion channel 1-like	Cyclic | Ion	Cyclic nucleotide-gated ion channel 1	PREDICTED: cyclic nucleotide-gated ion channel 1-like
jg30039	atexp12,atexpa12,athexp alpha 1.24,exp12,expa12	Expansin | Lytic	Expansin-A12	expansin-A12-like
jg1729	Belongs to the UDP-glycosyltransferase family	UDP-glucoronosyl	UDP-glycosyltransferase 90A1	UDP-glycosyltransferase 90A1-like
jg1725	Potassium transporter	K+	Potassium transporter 8	potassium transporter 8-like
jg1724	NHL domain-containing protein	NHL	NA	uncharacterized protein LOC110705999
jg1727	Belongs to the UDP-glycosyltransferase family	UDP-glucoronosyl	UDP-glycosyltransferase 90A1	UDP-glycosyltransferase 90A1-like
jg1726	Belongs to the UDP-glycosyltransferase family	UDP-glucoronosyl	UDP-glycosyltransferase 90A1	UDP-glycosyltransferase 90A1-like
jg1721	NA	Ankyrin | Ankyrin	Protein ACCELERATED CELL DEATH 6	PREDICTED: serine/threonine-protein phosphatase 6 regulatory ankyrin repeat subunit B-like
jg1720	NA	Ulp1	NA	uncharacterized protein LOC110688942 isoform X2
jg1723	WAT1-related protein	EamA-like	WAT1-related protein At3g28050	PREDICTED: WAT1-related protein At3g28050 isoform X1
jg1722	DNA repair protein	XPG | XPG	DNA repair protein UVH3	DNA repair protein UVH3 isoform X1
jg24969	Wall-associated receptor kinase galacturonan-binding	NA	NA	hypothetical protein BVRB_5g117300
jg5409	source UniProtKB	Ulp1	NA	PREDICTED: uncharacterized protein LOC104902681
jg24961	transcription factor	Myb-like	Transcription factor MYB98	PREDICTED: transcription factor MYB98
jg24960	GDSL esterase lipase	GDSL-like	GDSL esterase/lipase At5g62930	GDSL esterase/lipase At5g62930
jg24963	E3 ubiquitin-protein ligase	Zinc	Probable BOI-related E3 ubiquitin-protein ligase 3	E3 ubiquitin-protein ligase BOI-like isoform X2
jg24962	phosphate translocator	Triose-phosphate	Phosphoenolpyruvate/phosphate translocator 1, chloroplastic	PREDICTED: triose phosphate/phosphate translocator, non-green plastid, chloroplastic
jg24965	isoform X1	NA	NA	uncharacterized protein LOC110797034
jg24964	F-box protein SKIP16-like	UvrB/uvrC | ApaG	Protein ApaG	uncharacterized protein LOC110686627
jg24967	domain-containing protein	Putative	Pleckstrin homology domain-containing family M member 3	PREDICTED: uncharacterized protein LOC104894292
jg5407	Phosphatidate Phosphatase	Lipin/Ned1/Smp2 | lipin, | LNS2	Phosphatidate phosphatase PAH2	PREDICTED: phosphatidate phosphatase PAH2 isoform X1
jg1897	Retrotransposon gag protein	NA	NA	PREDICTED: uncharacterized protein LOC109133694
jg1896	Uncharacterized protein K02A2.6-like	RNase	Retrovirus-related Pol polyprotein from transposon 17.6	hypothetical protein HYC85_029922
jg1895	transposition, RNA-mediated	NA	NA	DDE-type integrase/transposase/recombinase, partial
jg1894	NA	NA	NA	hypothetical protein BVRB_9g226110
jg1893	NA	NA	NA	hypothetical protein BVRB_9g226110
jg1892	NA	NA	NA	hypothetical protein BVRB_9g226040
jg1891	NA	NA	NA	PREDICTED: uncharacterized protein LOC104883312
jg24878	NA	NA	NA	serine/threonine-protein kinase fray2
jg1899	Uncharacterized protein K02A2.6-like	Retrotransposon | RNase | Reverse | Reverse | Integrase	Transposon Tf2-12 polyprotein	PREDICTED: uncharacterized protein LOC104895005
jg1898	DNA RNA polymerases superfamily protein	NA	NA	hypothetical protein BVRB_9g226020
jg18368	NA	NA	NA	uncharacterized protein LOC110684924 isoform X1
jg24873	Microtubule-associated protein	NA	TORTIFOLIA1-like protein 3	PREDICTED: microtubule-associated protein TORTIFOLIA1
jg16955	Protein trichome birefringence-like 18	GDSL/SGNH-like | PMR5	Protein YLS7	protein YLS7-like
jg16954	65-kDa microtubule-associated protein	Microtubule	65-kDa microtubule-associated protein 3	PREDICTED: 65-kDa microtubule-associated protein 3
jg16957	Belongs to the BetVI family	Pathogenesis-related	Major allergen Mal d 1	major allergen Mal d 1-like
jg16956	Protein trichome birefringence-like 18	PMR5 | GDSL/SGNH-like	Protein YLS7	PREDICTED: protein YLS7 isoform X2
jg16950	Peptidyl-prolyl cis-trans isomerase	FKBP-type | Nucleoplasmin-like	Peptidyl-prolyl cis-trans isomerase FKBP53	PREDICTED: peptidyl-prolyl cis-trans isomerase FKBP53
jg16953	AT hook motif DNA-binding family protein	Plants	AT-hook motif nuclear-localized protein 6	PREDICTED: AT-hook motif nuclear-localized protein 6
jg369	NA	NA	NA	uncharacterized protein LOC110696574
jg368	protein At1g47420, mitochondrial-like	Domain	Succinate dehydrogenase subunit 5, mitochondrial	PREDICTED: succinate dehydrogenase subunit 5, mitochondrial
jg367	Ankyrin repeat-containing protein	Ankyrin | Domain | Ankyrin	NA	ankyrin repeat-containing protein ITN1-like
jg366	Protein of unknown function (DUF1677)	Protein	NA	uncharacterized protein LOC110740165
jg365	Monoglyceride	Serine	Caffeoylshikimate esterase	uncharacterized protein LOC110696240 isoform X1
jg364	Lachrymatory-factor synthase-like	Polyketide	Lachrymatory-factor synthase	PREDICTED: lachrymatory-factor synthase
jg363	Polyketide cyclase / dehydrase and lipid transport	Polyketide	Lachrymatory-factor synthase	lachrymatory-factor synthase
jg362	NA	Cotton	NA	uncharacterized protein LOC114264316
jg361	Elongation factor Tu C-terminal domain	Elongation	Eukaryotic peptide chain release factor GTP-binding subunit	unnamed protein product
jg360	Casein Kinase	Protein	Casein kinase 1-like protein HD16	casein kinase 1-like protein HD16
jg3767	Glycine-rich cell wall structural protein	NA	NA	glycine-rich RNA-binding protein blt801-like
jg3766	Zinc finger protein	Zinc	NA	DNA-binding protein HEXBP
jg3765	Protein LTV1 homolog	NA	Protein LTV1 homolog	protein LTV1 homolog
jg3763	TPR repeat-containing protein	Tetratricopeptide	Uncharacterized TPR repeat-containing protein At1g05150	uncharacterized TPR repeat-containing protein At1g05150-like
jg3762	Pentatricopeptide repeat-containing protein	DYW | PPR | PPR	Pentatricopeptide repeat-containing protein At1g25360	pentatricopeptide repeat-containing protein At1g25360
jg3761	calcium ion binding	EF-hand	NA	hypothetical protein BVRB_1g006140
jg3760	Belongs to the TRAFAC class myosin-kinesin ATPase superfamily. Kinesin family	Domain | Kinesin	Kinesin-like protein KIN-7H	kinesin-like protein KIN-7F
jg3768	Salt tolerance-like protein	B-box	B-box zinc finger protein 21	B-box zinc finger protein 20-like
jg13709	Reverse transcriptase-like	Reverse	NA	uncharacterized protein LOC110710824
jg3491	May be involved in fusion of retrograde transport vesicles derived from an endocytic compartment with the Golgi complex	Got1/Sft2-like	Vesicle transport protein SFT2B	PREDICTED: vesicle transport protein SFT2B
jg3490	splicing factor 3A subunit	Telomere | Domain | Pre-mRNA-splicing | Splicing	Splicing factor SF3a60 homolog	splicing factor SF3a60 homolog
jg3493	NA	NA	NA	uncharacterized protein LOC110696099
jg3492	glutamate synthase	Dihydroprymidine | Conserved | GXGXG | Pyridine | Glutamate | Glutamine	Glutamate synthase 1 [NADH], chloroplastic	glutamate synthase 1
jg3495	RING-H2 finger protein	Ring | Wall-associated	RING-H2 finger protein ATL22	putative RING-H2 finger protein ATL21B
jg3494	beta-amylase	Glycosyl	Beta-amylase	PREDICTED: beta-amylase-like
jg3496	Ribonuclease H protein	NA	Putative ribonuclease H protein At1g65750	PREDICTED: uncharacterized protein LOC109135030
jg3499	NA	Wall-associated	RING-H2 finger protein ATL22	RING-H2 finger protein ATL22-like
jg3498	RING-H2 finger protein	Wall-associated | Ring	Putative RING-H2 finger protein ATL69	RING-H2 finger protein ATL22-like
jg26611	Cleavage and polyadenylation specificity factor subunit	Nucleotide	Pre-mRNA cleavage factor Im 25 kDa subunit 1	PREDICTED: pre-mRNA cleavage factor Im 25 kDa subunit 1 isoform X1
jg26610	belongs to the protein kinase superfamily	Protein	Mitogen-activated protein kinase kinase 2	PREDICTED: mitogen-activated protein kinase kinase 2
jg26613	LYAR-type C2HC zinc finger	LYAR-type | Zinc-finger	UBP1-associated proteins 1C	UBP1-associated proteins 1C
jg26612	60S ribosomal protein L18a-like protein	NA	NA	PREDICTED: 60S ribosomal protein L18a-like protein
jg26615	threonine synthase	Pyridoxal-phosphate	Threonine synthase, chloroplastic	threonine synthase, chloroplastic-like
jg26614	Cotton fibre expressed protein	Cotton	NA	protein SCAR-like
jg26617	Belongs to the TRAFAC class myosin-kinesin ATPase superfamily. Myosin family	DIL | Myosin | Myosin | IQ	Myosin-17	myosin-17-like
jg26616	Protein of unknown function (DUF3007)	Protein	NA	uncharacterized protein LOC110715743
jg26619	Belongs to the 'GDSL' lipolytic enzyme family	GDSL-like	GDSL esterase/lipase At1g28590	acetylajmalan esterase-like
jg26618	Belongs to the 'GDSL' lipolytic enzyme family	GDSL-like	GDSL esterase/lipase At1g28670	GDSL esterase/lipase At1g28610-like isoform X1
jg943	Alpha-1,4-glucan-protein synthase (UDP-forming)	Reversibly	Probable UDP-arabinopyranose mutase 1	UDP-arabinopyranose mutase 1-like
jg942	cytochrome P450	Cytochrome	Cytochrome P450 85A	PREDICTED: cytochrome P450 85A
jg941	B12D protein	NADH-ubiquinone	NA	PREDICTED: uncharacterized protein LOC104906928
jg940	COBRA-like protein 4	COBRA-like	COBRA-like protein 4	COBRA-like protein 4
jg947	MADS-box protein	SRF-type | K-box	Agamous-like MADS-box protein MADS2	PREDICTED: developmental protein SEPALLATA 1 isoform X3
jg946	NA	NA	NA	hypothetical protein SOVF_133990
jg945	Transcription factor	Myb-like	Transcription factor MYB48	transcription factor MYB13-like
jg944	tRNA (Guanine(26)-N(2))-dimethyltransferase	N2,N2-dimethylguanosine	Probable tRNA (guanine(26)-N(2))-dimethyltransferase 1	hypothetical protein SOVF_203710
jg949	regulator of chromosome condensation (RCC1) family protein	Regulator	Ultraviolet-B receptor UVR8	PREDICTED: ultraviolet-B receptor UVR8
jg948	transcription factor	K-box | SRF-type	Agamous-like MADS-box protein FUL-L	truncated transcription factor CAULIFLOWER A-like isoform X3
jg12253	protein At1g26090, chloroplastic	HSP20-like | Anion-transporting	Uncharacterized protein At1g26090, chloroplastic	uncharacterized protein At1g26090, chloroplastic-like isoform X1
jg19282	epoxide hydrolase	NA	Epoxide hydrolase A	hypothetical protein BVRB_3g067130
jg19283	epoxide hydrolase	NA	Epoxide hydrolase A	uncharacterized protein LOC110691424 isoform X2
jg19287	Ribosome biogenesis protein SLX9	NA	Probable protein ABIL1	putative ribosome biogenesis protein slx9-like
jg24109	lob domain-containing protein	Lateral	LOB domain-containing protein 29	LOB domain-containing protein 29-like
jg24108	Pentatricopeptide repeat-containing protein	PPR	Pentatricopeptide repeat-containing protein At5g46580, chloroplastic	PREDICTED: pentatricopeptide repeat-containing protein At5g46580, chloroplastic
jg24103	Poly (ADP-ribose) polymerase	Poly(ADP-ribose) | Poly(ADP-ribose) | PADR1 | WGR | Poly(ADP-ribose) | BRCA1	Poly [ADP-ribose] polymerase 1	poly
jg24102	Catalyzes the hydroxylation of the N(6)-(4-aminobutyl)- L-lysine intermediate to form hypusine, an essential post- translational modification only found in mature eIF-5A factor	HEAT	Deoxyhypusine hydroxylase-B	deoxyhypusine hydroxylase-like
jg24101	Bet1-like SNARE 1-1	NA	Bet1-like SNARE 1-1	bet1-like SNARE 1-1
jg24100	Transcriptional regulator	NA	Transcriptional regulator TAC1	PREDICTED: transcriptional regulator TAC1
jg24107	lob domain-containing protein	Lateral	LOB domain-containing protein 16	hypothetical protein BVRB_5g120850
jg24106	amino acid transporter	Transmembrane	Amino acid transporter AVT1J	PREDICTED: vacuolar amino acid transporter 1
jg24105	amino acid transporter	Transmembrane	Amino acid transporter AVT1I	PREDICTED: vacuolar amino acid transporter 1
jg24104	Agamous-like MADS-box protein	SRF-type	Agamous-like MADS-box protein AGL80	hypothetical protein SOVF_144240
jg20619	VQ motif	VQ	Calmodulin-binding protein 25	PREDICTED: calmodulin-binding protein 25
jg20618	Belongs to the peroxisomal membrane protein PXMP2 4 family	Mpv17	Protein Mpv17	PREDICTED: protein sym-1
jg20612	Alpha-L-arabinofuranosidase	Alpha-L-arabinofuranosidase	Alpha-L-arabinofuranosidase 1	alpha-L-arabinofuranosidase 1-like
jg20611	Alpha-L-arabinofuranosidase	Alpha-L-arabinofuranosidase	Alpha-L-arabinofuranosidase 1	alpha-L-arabinofuranosidase 1-like
jg20610	E3 ubiquitin-protein ligase	Ring	E3 ubiquitin protein ligase RIE1	E3 ubiquitin-protein ligase At4g11680-like
jg20617	SNARE domain	SNARE	Syntaxin-52	PREDICTED: syntaxin-52
jg20616	isoform X1	Importin-beta	Exportin-7	exportin-7-like isoform X1
jg20615	transcription factor	Zinc	Transcription factor IIIA	transcription factor IIIA-like isoform X1
jg20614	mRNA transport	NA	Aladin	aladin
jg8142	Belongs to the heat shock protein 70 family	NA	NA	probable mediator of RNA polymerase II transcription subunit 37c
jg8143	CDPK-related kinase	Protein	CDPK-related protein kinase	hypothetical protein M569_15923, partial
jg8140	Translation factor GUF1 homolog	Elongation	Putative elongation factor TypA-like SVR3, chloroplastic	putative elongation factor TypA-like SVR3, chloroplastic
jg8141	Belongs to the acyl-CoA oxidase family	NA	Acyl-coenzyme A oxidase 3, peroxisomal	acyl-coenzyme A oxidase 3, peroxisomal-like isoform X2
jg8146	malic enzyme	Malic	NAD-dependent malic enzyme 1, mitochondrial	NAD-dependent malic enzyme 1 mitochondrial-like
jg8148	NA	NA	NA	PREDICTED: uncharacterized protein LOC109134945
jg31028	Belongs to the cytochrome P450 family	Cytochrome	Protein LUTEIN DEFICIENT 5, chloroplastic	protein LUTEIN DEFICIENT 5, chloroplastic-like
jg31029	Sterol 3-beta-glucosyltransferase UGT80A2-like	UDP-glucoronosyl | Glycosyltransferase	Sterol 3-beta-glucosyltransferase UGT80A2	sterol 3-beta-glucosyltransferase UGT80A2-like
jg31026	Protein of unknown function (DUF1218)	Protein	NA	PREDICTED: uncharacterized protein LOC104890783
jg31027	NA	SRF-type	Agamous-like MADS-box protein AGL30	PREDICTED: floral homeotic protein AGAMOUS-like
jg31024	Nuclear transcription factor Y subunit	Histone-like	Nuclear transcription factor Y subunit B-3	hypothetical protein BVRB_9g206480
jg31025	At4g13230-like	NA	NA	PREDICTED: uncharacterized protein LOC104890799
jg31022	NA	NA	NA	PREDICTED: uncharacterized protein LOC104890798 isoform X2
jg31023	UDP-arabinopyranose mutase	Reversibly	Probable UDP-arabinopyranose mutase 5	PREDICTED: probable UDP-arabinopyranose mutase 5
jg31020	NA	Domain	NA	hypothetical protein SOVF_183910
jg31021	May function in recognizing stalled ribosomes and triggering endonucleolytic cleavage of the mRNA, a mechanism to release non-functional ribosomes and degrade damaged mRNAs	eRF1 | eRF1 | eRF1	Protein PELOTA 1	protein PELOTA 1-like
jg21058	NA	NA	NA	PREDICTED: uncharacterized protein LOC104892609
jg21059	Phosphoenolpyruvate carboxylase family protein	HpcH/HpaI	2-keto-3-deoxy-L-rhamnonate aldolase	PREDICTED: uncharacterized protein LOC104892604
jg21052	NA	Plant	Protein HLB1	protein HLB1-like
jg21053	NA	OPT	Metal-nicotianamine transporter YSL1	metal-nicotianamine transporter YSL1-like
jg21050	Protein of unknown function, DUF538	Protein	NA	uncharacterized protein LOC110722767
jg21051	GTPase-activating protein	Rab-GTPase-TBC	TBC1 domain family member 15	PREDICTED: GTPase-activating protein gyp7
jg21056	serine threonine-protein kinase	Protein	Serine/threonine-protein kinase fray2	PREDICTED: serine/threonine-protein kinase BLUS1
jg21057	NA	NA	NA	hypothetical protein SOVF_110870
jg21054	metal-nicotianamine transporter	OPT	Metal-nicotianamine transporter YSL1	PREDICTED: metal-nicotianamine transporter YSL1
jg21055	Transcription termination factor family protein	mTERF	Transcription termination factor MTEF1, chloroplastic	transcription termination factor MTEF1, chloroplastic
jg29708	NA	NA	NA	PREDICTED: collagen alpha chain
jg29709	NA	NA	NA	hypothetical protein BVRB_4g085530
jg29707	Belongs to the SecY SEC61-alpha family	SecY	Preprotein translocase subunit SCY2, chloroplastic	preprotein translocase subunit SCY2, chloroplastic
jg29704	Plant protein of unknown function (DUF641)	Plant	Protein GRAVITROPIC IN THE LIGHT 1	protein GRAVITROPIC IN THE LIGHT 1-like isoform X2
jg29702	nuclease HARBI1	Myb/SANT-like | DDE	NA	hypothetical protein BVRB_005390
jg29703	flavin-containing monooxygenase	Flavin-binding	Flavin-containing monooxygenase FMO GS-OX-like 2	PREDICTED: flavin-containing monooxygenase FMO GS-OX5
jg29700	flavin-containing monooxygenase	Flavin-binding	Flavin-containing monooxygenase FMO GS-OX-like 2	PREDICTED: flavin-containing monooxygenase FMO GS-OX5
jg13358	Phosphatidylinositol 3,4,5-trisphosphate 3-phosphatase and dual-specificity protein phosphatase	NA	Phosphatidylinositol 3,4,5-trisphosphate 3-phosphatase and protein-tyrosine-phosphatase PTEN2A	phosphatidylinositol 3,4,5-trisphosphate 3-phosphatase and protein-tyrosine-phosphatase PTEN2A-like
jg13359	Involved in the retrieval of endoplasmic reticulum membrane proteins from the early Golgi compartment	Rer1	Protein RER1A	protein RER1A-like isoform X2
jg13354	Belongs to the cyclin family	Cyclin, | Cyclin,	Cyclin-D3-3	cyclin D3, partial
jg13355	F-box protein	Leucine | F-box	F-box protein SKIP2	F-box protein SKIP2
jg13356	small RNA degrading nuclease	Exonuclease	Small RNA degrading nuclease 3	small RNA degrading nuclease 1-like
jg13357	Pentatricopeptide repeat-containing protein	PPR	Pentatricopeptide repeat-containing protein At2g41080	pentatricopeptide repeat-containing protein At2g41080-like
jg13350	Microtubule-associated protein RP EB family member	EB1-like | Calponin	Microtubule-associated protein RP/EB family member 1C	microtubule-associated protein RP/EB family member 1C
jg13351	NA	NA	NA	PREDICTED: uncharacterized protein LOC104894884
jg13352	Belongs to the small GTPase superfamily. Arf family	ADP-ribosylation	ADP-ribosylation factor 1	ADP-ribosylation factor 1-like
jg13353	Belongs to the small GTPase superfamily. Arf family	ADP-ribosylation	ADP-ribosylation factor	PREDICTED: ADP-ribosylation factor 1-like
jg11266	NA	NA	NA	uncharacterized protein LOC110685029
jg19058	NA	NA	NA	PREDICTED: uncharacterized protein LOC104890896
jg11264	Plant transposase (Ptta/En/Spm family)	NA	NA	PREDICTED: uncharacterized protein LOC104901622
jg11265	basic helix-loop-helix protein	bHLH-MYC | Helix-loop-helix	Transcription factor BHLH42	LOW QUALITY PROTEIN: basic helix-loop-helix protein A-like
jg11262	NA	NA	NA	uncharacterized protein LOC110792796
jg11260	NA	NA	NA	PREDICTED: uncharacterized protein LOC104903146
jg19050	Multiple RNA-binding domain-containing protein	RNA	Multiple RNA-binding domain-containing protein 1	hypothetical protein BVRB_6g151330 isoform B
jg12081	calcium-dependent protein kinase	NA	Calcium-dependent protein kinase 13	calcium-dependent protein kinase, partial
jg12080	Bystin-like	NA	NA	hypothetical protein BVRB_7g179650
jg19055	Protein FAR1-RELATED SEQUENCE	FAR1	NA	PREDICTED: protein FAR1-RELATED SEQUENCE 5-like
jg12086	zinc finger	GAG-pre-integrase | Integrase	Retrovirus-related Pol polyprotein from transposon TNT 1-94	uncharacterized protein LOC110698260
jg12085	spliceosomal complex assembly	Reverse	Retrovirus-related Pol polyprotein from transposon RE1	integrase
jg12084	NA	NA	NA	uncharacterized protein LOC110707921 isoform X1
jg13686	Magnesium-chelatase subunit ChlH	CobN/Magnesium	Magnesium-chelatase subunit ChlH, chloroplastic	hypothetical protein
jg13687	Magnesium-chelatase subunit ChlH	CobN/Magnesium	Magnesium-chelatase subunit ChlH, chloroplastic	hypothetical protein
jg13684	NA	NA	NA	PREDICTED: LOW QUALITY PROTEIN: uncharacterized protein LOC107174051
jg13685	NA	Protein	Kinase suppressor of Ras 2	Hypothetical protein CINCED_3A020767
jg13682	Catalyzes the formation of N(7)-methylguanine at position 46 (m7G46) in tRNA	Putative	tRNA (guanine-N(7)-)-methyltransferase	tRNA (guanine-N(7)-)-methyltransferase-like
jg13683	NA	SNF2 | HSA	Helicase domino	helicase domino isoform X2
jg13681	DNA repair helicase	ERCC3/RAD25/XPB | Helicase	General transcription and DNA repair factor IIH helicase subunit XPB1	DNA repair helicase XPB1-like
jg1158	IQ-domain	IQ	Protein IQ-DOMAIN 1	PREDICTED: protein IQ-DOMAIN 1
jg13688	NA	NA	NA	uncharacterized protein LOC110785547
jg13689	NA	NA	NA	uncharacterized protein LOC110699255
jg11190	ankyrin repeat-containing protein	Domain | Ankyrin	NA	PREDICTED: uncharacterized protein LOC104891722
jg11191	NA	NA	NA	uncharacterized protein LOC110709277
jg11193	ultraviolet-B receptor	Regulator	E3 ISG15--protein ligase HERC5	ultraviolet-B receptor UVR8 isoform X3
jg11194	Belongs to the chalcone stilbene synthases family	Chalcone | Chalcone	Chalcone synthase 2	chalcone synthase 2-like
jg11195	ATPase activity, coupled to transmembrane movement of substances	NA	NA	uncharacterized protein LOC110696366
jg11196	NA	NA	NA	PREDICTED: uncharacterized protein LOC104896726
jg11197	NA	NA	NA	uncharacterized protein LOC110695660
jg11199	Binds specifically to cytosolic chaperonin (c-CPN) and transfers target proteins to it. Binds to nascent polypeptide chain and promotes folding in an environment in which there are many competing pathways for nonnative proteins	NA	Probable prefoldin subunit 3	TPA_asm: hypothetical protein HUJ06_008935
jg15680	NA	NA	NA	hypothetical protein BVRB_9g213600
jg15681	NA	NA	NA	hypothetical protein BVRB_9g213570
jg15682	NA	NA	NA	hypothetical protein BVRB_9g213560
jg15685	Hippocampus abundant transcript-like protein	Major	Hippocampus abundant transcript-like protein 1	PREDICTED: hippocampus abundant transcript 1 protein
jg15686	DNL zinc finger	DNL	NA	hypothetical protein BVRB_9g213520
jg15687	Protein DJ-1 homolog C	DJ-1/PfpI	Protein DJ-1 homolog C	protein DJ-1 homolog C-like isoform X1
jg15688	DDB1- and CUL4-associated factor	WD	DDB1- and CUL4-associated factor 8	DDB1- and CUL4-associated factor 8-like isoform X2
jg15689	serine threonine-protein kinase	FAT | FATC | Phosphatidylinositol | UME	Serine/threonine-protein kinase ATR	serine/threonine-protein kinase ATR-like isoform X1
jg22509	SNF2 domain-containing protein	NA	Protein CHROMATIN REMODELING 35	protein CHROMATIN REMODELING 35-like isoform X2
jg22508	SNF2 domain-containing protein	NA	Protein CHROMATIN REMODELING 35	protein CHROMATIN REMODELING 35-like isoform X2
jg22501	Double-stranded RNA-binding protein	Double-stranded	Double-stranded RNA-binding protein 4	double-stranded RNA-binding protein 1 isoform X2
jg22500	Methylmalonate-semialdehyde dehydrogenase	Aldehyde	Methylmalonate-semialdehyde dehydrogenase [acylating], mitochondrial	methylmalonate-semialdehyde dehydrogenase
jg22503	nuclease HARBI1	NA	NA	hypothetical protein BVRB_1g009240
jg22502	Double-stranded RNA-binding protein	Double-stranded	Double-stranded RNA-binding protein 4	double-stranded RNA-binding protein 1 isoform X2
jg22505	SNF2 domain-containing protein	NA	Protein CHROMATIN REMODELING 35	protein CHROMATIN REMODELING 35-like isoform X2
jg22504	Myb/SANT-like DNA-binding domain	NA	NA	PREDICTED: uncharacterized protein LOC104902848 isoform X1
jg22507	Myb/SANT-like DNA-binding domain	NA	NA	uncharacterized protein LOC110716565
jg22506	Transcription factor bHLH68-like	NA	NA	transcription factor bHLH68-like isoform X2
jg12555	methyltransferase	Putative	Probable methyltransferase PMT5	hypothetical protein BVRB_6g136760
jg12554	COBW domain-containing protein	Chromatin	Protein KTI12 homolog	protein KTI12 homolog
jg12557	polyphenol oxidase	Polyphenol | Common | Protein	Polyphenol oxidase, chloroplastic	PREDICTED: polyphenol oxidase, chloroplastic
jg12556	Belongs to the 14-3-3 family	2014-03-03	14-3-3-like protein GF14 iota	PREDICTED: 14-3-3-like protein GF14 iota
jg12551	Transmembrane and coiled-coil domain-containing protein	Protein	Transmembrane and coiled-coil domain-containing protein 4	PREDICTED: transmembrane and coiled-coil domain-containing protein 4
jg12550	NA	NA	NA	hypothetical protein BVRB_6g129800
jg12552	Zinc finger CCCH domain-containing protein	SWIB/MDM2 | GYF | Plus-3 | Zinc	Zinc finger CCCH domain-containing protein 44	zinc finger CCCH domain-containing protein 44
jg12559	strictosidine synthase activity	Reverse | Retrotransposon	Retrovirus-related Pol polyprotein from transposon opus	PREDICTED: uncharacterized protein LOC104897580
jg12558	Chromatin modification-related protein EAF7	NA	NA	uncharacterized protein LOC110686128 isoform X1
jg18012	2-alkenal reductase (NADP( )-dependent)-like	N-terminal | Zinc-binding	2-alkenal reductase (NADP(+)-dependent)	2-alkenal reductase (NADP(+)-dependent)-like
jg18013	Belongs to the peptidase A1 family	Xylanase | Xylanase	Probable aspartic proteinase GIP2	basic 7S globulin-like
jg18010	2-alkenal reductase (NADP( )-dependent)-like	Zinc-binding | N-terminal	2-alkenal reductase (NADP(+)-dependent)	2-alkenal reductase (NADP(+)-dependent)-like
jg18011	2-alkenal reductase (NADP( )-dependent)-like	Zinc-binding | N-terminal	2-alkenal reductase (NADP(+)-dependent)	2-alkenal reductase (NADP(+)-dependent)-like
jg18016	Belongs to the peptidase A1 family	Xylanase | Xylanase	Probable aspartic proteinase GIP2	basic 7S globulin-like
jg18017	dual specificity protein phosphatase	Dual	Dual specificity protein phosphatase 1	dual specificity protein phosphatase 1 isoform X3
jg18014	Belongs to the peptidase A1 family	Xylanase | Xylanase	Probable aspartic proteinase GIP2	basic 7S globulin-like
jg18015	Belongs to the peptidase A1 family	Xylanase | Xylanase	Probable aspartic proteinase GIP2	basic 7S globulin-like
jg18018	Light-mediated development protein	De-etiolated	Light-mediated development protein DET1	PREDICTED: light-mediated development protein DET1 isoform X2
jg18019	heavy metal transport detoxification superfamily protein	Heavy-metal-associated	Heavy metal-associated isoprenylated plant protein 32	heavy metal-associated isoprenylated plant protein 33-like
jg15028	Carboxylesterase	alpha/beta	Probable carboxylesterase 7	hypothetical protein BVRB_9g209460
jg15029	NA	NA	NA	uncharacterized protein LOC110788233
jg23363	5'-3' exoribonuclease	Xrn1 | XRN	5'-3' exoribonuclease 3	PREDICTED: 5'-3' exoribonuclease 3
jg23360	NA	NA	NA	conserved hypothetical protein, partial
jg23366	NA	NA	NA	hypothetical protein BVRB_006370
jg23367	NA	NA	NA	PREDICTED: uncharacterized protein LOC104884099
jg23364	NA	NA	NA	uncharacterized protein LOC110805041
jg23365	NA	NA	NA	uncharacterized protein LOC110805041
jg23369	Belongs to the helicase family	Helitron	NA	unnamed protein product
jg14643	NA	NA	Pyruvate kinase 2, cytosolic	hypothetical protein BHE74_00038366
jg14642	NA	NA	NA	uncharacterized protein LOC110716643
jg14641	NA	NA	NA	uncharacterized protein LOC110716643
jg14640	NA	NA	NA	uncharacterized protein LOC110716643
jg19425	Protein phosphatase 2C 40	Protein	Probable protein phosphatase 2C 40	probable protein phosphatase 2C 40
jg16649	Mitochondrial transcription termination factor family protein	mTERF	Transcription termination factor MTEF1, chloroplastic	PREDICTED: transcription termination factor MTEF1, chloroplastic
jg16648	Pentatricopeptide repeat-containing protein	PPR | DYW | PPR	Pentatricopeptide repeat-containing protein At3g26782, mitochondrial	PREDICTED: pentatricopeptide repeat-containing protein At4g21065
jg16645	Belongs to the CAP family	Adenylate | Adenylate	Cyclase-associated protein 1	cyclase-associated protein 1-like
jg16644	belongs to the protein kinase superfamily	Protein	Probable receptor-like serine/threonine-protein kinase At4g34500	probable receptor-like serine/threonine-protein kinase At4g34500
jg16647	Guanine nucleotide-binding protein subunit	WD	Guanine nucleotide-binding protein subunit beta-1	PREDICTED: guanine nucleotide-binding protein subunit beta-2
jg16646	Belongs to the glycosyl hydrolase 17 family	Glycosyl	Glucan endo-1,3-beta-D-glucosidase	PREDICTED: glucan endo-1,3-beta-D-glucosidase isoform X1
jg16641	NA	NA	NA	PREDICTED: uncharacterized protein LOC104904358 isoform X2
jg16640	NADH dehydrogenase (Ubiquinone) iron-sulfur protein	4Fe-4S	NADH dehydrogenase [ubiquinone] iron-sulfur protein 8, mitochondrial	PREDICTED: NADH dehydrogenase
jg16643	BTB POZ domain-containing protein	BTB/POZ	BTB/POZ domain-containing protein At1g63850	hypothetical protein BVRB_9g217510
jg16642	At1g01500-like	NA	Uncharacterized protein At1g01500	PREDICTED: uncharacterized protein At1g01500
jg7155	Pentatricopeptide repeat-containing protein	PPR	Pentatricopeptide repeat-containing protein At1g02370, mitochondrial	pentatricopeptide repeat-containing protein At4g01990, mitochondrial-like
jg11498	NA	Xrn1	5'-3' exoribonuclease 3	hypothetical protein SOVF_026000
jg27929	Small RNA	Dicer | Double-stranded | Methyltransferase | Hen1	Small RNA 2'-O-methyltransferase	small RNA 2'-O-methyltransferase isoform X1
jg9525	May be involved in both secretory and endocytic intracellular trafficking in the endosomal prevacuolar compartments	PRA1	PRA1 family protein D	PRA1 family protein D-like
jg3454	VAMP-like protein At1g33475	NA	Phytolongin Phyl2.2	PREDICTED: phytolongin Phyl2.2
jg27920	Zinc finger MYM-type protein 1-like	NA	NA	PREDICTED: uncharacterized protein LOC104908470
jg24434	dCTP pyrophosphatase 1-like	MazG	dCTP pyrophosphatase 1	hypothetical protein BVRB_5g114050
jg27921	Belongs to the helicase family	NA	NA	PREDICTED: uncharacterized protein LOC104905070
jg27922	Belongs to the helicase family	PIF1-like	ATP-dependent DNA helicase RRM3	uncharacterized protein LOC110795137, partial
jg7846	Myb/SANT-like DNA-binding domain	NA	NA	uncharacterized protein LOC110693706 isoform X3
jg27923	Belongs to the helicase family	PIF1-like | Helicase	ATP-dependent DNA helicase PIF1	ATP-dependent DNA helicase PIF1-like
jg9863	NA	NA	NA	uncharacterized protein LOC110788772
jg27924	NA	Replication	Replication protein A 70 kDa DNA-binding subunit B	PREDICTED: replication protein A 70 kDa DNA-binding subunit D-like
jg7844	source UniProtKB	Ulp1	NA	PREDICTED: putative disease resistance protein RGA3
jg9861	alcohol dehydrogenase	Zinc-binding | Alcohol	Alcohol dehydrogenase 1	PREDICTED: alcohol dehydrogenase 3
jg15404	Belongs to the universal ribosomal protein uL5 family	ribosomal | Ribosomal	60S ribosomal protein L11-1	PREDICTED: 60S ribosomal protein L11-1 isoform X2
jg9866	Pectate lyase	Pectate	Probable pectate lyase 8	probable pectate lyase 8
jg9528	NA	PRA1	NA	PRA1 family protein D-like
jg26562	NA	NA	NA	uncharacterized protein LOC110731218
jg26561	anther development	NA	TPD1 protein homolog 1	PREDICTED: TPD1 protein homolog 1-like
jg9865	Kinase-like protein TMKL1	Protein | Leucine	Putative kinase-like protein TMKL1	putative kinase-like protein TMKL1
jg26569	Pollen proteins Ole e I like	Pollen	NA	uncharacterized protein LOC110787109
jg26568	snf1-related protein kinase regulatory subunit	5'-AMP-activated | Glycogen	SNF1-related protein kinase regulatory subunit beta-2	SNF1-related protein kinase regulatory subunit beta-2-like
jg18975	atexp13,atexpa13,athexp alpha 1.22,exp13,expa13	Lytic	Expansin-A13	PREDICTED: expansin-A13
jg27108	Arabinogalactan peptide	Arabinogalactan	Arabinogalactan protein 16	hypothetical protein BVRB_8g196120
jg27109	Belongs to the cytochrome P450 family	Cytochrome	Cytochrome P450 71D11 (Fragment)	cytochrome P450 71D10-like
jg18971	Belongs to the protein kinase superfamily. Ser Thr protein kinase family	Leucine	Probable LRR receptor-like serine/threonine-protein kinase At2g23950	hypothetical protein CJ030_MR5G025402
jg18973	DNA RNA polymerases superfamily protein	NA	Transposon Ty3-I Gag-Pol polyprotein	uncharacterized protein LOC110776547, partial
jg27102	PP-loop family	PP-loop	tRNA(Ile)-lysidine synthase	PREDICTED: uncharacterized protein LOC104902189 isoform X1
jg27103	Regulator of Vps4 activity in the MVB pathway protein	Regulator	NA	uncharacterized protein LOC110806123
jg27100	Belongs to the TRAFAC class myosin-kinesin ATPase superfamily. Kinesin family	Kinesin	Kinesin-like protein KIN-13B	kinesin-like protein KIN-13B
jg27101	NA	NA	NA	hypothetical protein BVRB_8g196240
jg27106	NA	NA	NA	hypothetical protein SOVF_119870
jg27104	NA	NA	NA	PREDICTED: uncharacterized protein LOC104902187
jg27105	Ras-related protein	Ras	Ras-related protein Rab5	PREDICTED: ras-related protein RHN1 isoform X1
jg7288	Protein FAR1-RELATED SEQUENCE	NA	NA	PREDICTED: protein FAR1-RELATED SEQUENCE 5-like
jg7289	Cysteine-rich receptor-like protein kinase	Salt	Cysteine-rich repeat secretory protein 1	cysteine-rich receptor-like protein kinase 25
jg5654	NA	NA	Fatty-acid-binding protein 3, chloroplastic	fatty-acid-binding 3, chloroplastic
jg7280	cytochrome P450	Cytochrome	Cytochrome P450 94C1	cytochrome P450 94C1-like
jg7281	Ribonuclease H protein	zinc-binding | Reverse	NA	PREDICTED: uncharacterized protein LOC109134857
jg7282	GDSL esterase lipase	GDSL-like	GDSL esterase/lipase At5g03610	PREDICTED: GDSL esterase/lipase At5g03610
jg7283	Wall-associated receptor kinase	Calcium-binding | Wall-associated	Wall-associated receptor kinase 2	putative wall-associated receptor kinase-like 16
jg7285	Wall-associated receptor kinase	Wall-associated	Wall-associated receptor kinase 4	wall-associated receptor kinase 2-like
jg7286	transposition, RNA-mediated	NA	NA	uncharacterized protein LOC110687178
jg2607	NA	NA	NA	uncharacterized protein LOC110723585
jg6485	NA	NA	NA	PREDICTED: uncharacterized protein LOC104901805
jg6484	BSD domain	BSD	NA	uncharacterized protein LOC110796540
jg6487	NA	NA	NA	uncharacterized protein LOC110781214
jg6486	Phytosulfokines	Phytosulfokine	Phytosulfokines 3	phytosulfokines-like
jg6481	AP2-like ethylene-responsive transcription factor	AP2	AP2-like ethylene-responsive transcription factor At2g41710	AP2-like ethylene-responsive transcription factor At2g41710
jg6480	Meiotic recombination protein	NA	Meiotic recombination protein SPO11-2	PREDICTED: meiotic recombination protein SPO11-2 isoform X2
jg6482	Belongs to the TRAFAC class myosin-kinesin ATPase superfamily. Kinesin family	snoRNA	Kinesin-like protein KIN-7N	PREDICTED: kinesin-like protein KIN-7N
jg6489	protein KIAA0930 homolog isoform X1	Uncharacterized	Uncharacterized protein KIAA0930	uncharacterized protein LOC110720017 isoform X3
jg6488	NA	NA	NA	hypothetical protein SOVF_149160
jg6739	Belongs to the iron ascorbate-dependent oxidoreductase family	2OG-Fe(II) | non-haem	Protein SRG1	probable 2-oxoglutarate-dependent dioxygenase ANS
jg6738	Belongs to the iron ascorbate-dependent oxidoreductase family	2OG-Fe(II) | non-haem	Probable 2-oxoglutarate-dependent dioxygenase ANS	probable 2-oxoglutarate-dependent dioxygenase ANS
jg6737	Belongs to the iron ascorbate-dependent oxidoreductase family	2OG-Fe(II) | non-haem	Probable 2-oxoglutarate-dependent dioxygenase ANS	PREDICTED: protein SRG1-like
jg6736	Domain of unknown function (DUF588)	Domain	Casparian strip membrane protein 1	PREDICTED: casparian strip membrane protein 2
jg6735	PPIases accelerate the folding of proteins. It catalyzes the cis-trans isomerization of proline imidic peptide bonds in oligopeptides	Cyclophilin	Peptidyl-prolyl cis-trans isomerase CYP18-2	PREDICTED: peptidyl-prolyl cis-trans isomerase CYP18-2
jg6734	Belongs to the cytochrome P450 family	Cytochrome	Cytochrome P450 CYP72A219	hypothetical protein BVRB_7g158760
jg6733	UDP-N-acetylglucosamine--peptide N-acetylglucosaminyltransferase SPINDLY	Tetratricopeptide | Glycosyl | Tetratricopeptide	Probable UDP-N-acetylglucosamine--peptide N-acetylglucosaminyltransferase SPINDLY	probable UDP-N-acetylglucosamine--peptide N-acetylglucosaminyltransferase SPINDLY
jg6732	Vacuolar protein sorting-associated protein 55 homolog	Vacuolar	Vacuolar protein sorting-associated protein 55 homolog	vacuolar protein sorting-associated protein 55 homolog isoform X1
jg6731	NAC domain-containing protein 90-like	No	NAC domain-containing protein 90	PREDICTED: NAC domain-containing protein 90
jg6730	Senescence regulator	Senescence	NA	uncharacterized protein LOC110791351
jg20459	belongs to the protein kinase superfamily	Protein	Serine/threonine-protein kinase PBL27	probable serine/threonine-protein kinase PBL7
jg20458	F-Box protein	NA	Putative F-box protein At3g16210	F-box/kelch-repeat protein At3g23880-like
jg20451	Importin-5-like	Importin | HEAT | Importin | HEAT | Importin-beta	Importin-5	PREDICTED: importin-5
jg20450	ethylene-responsive transcription factor	AP2	Ethylene-responsive transcription factor ERN1	ethylene-responsive transcription factor RAP2-11-like
jg20453	calmodulin-binding family	NA	IQ domain-containing protein IQM6	PREDICTED: IQ domain-containing protein IQM6
jg20452	Homogentisate phytyltransferase 2	UbiA	Probable homogentisate phytyltransferase 2, chloroplastic	homogentisate solanesyltransferase, chloroplastic-like
jg20455	pre-mRNA-splicing factor	CPSF | Mono-functional	Splicing factor 3B subunit 3	PREDICTED: splicing factor 3B subunit 3 isoform X1
jg20454	Component of the Mediator complex, a coactivator involved in the regulated transcription of nearly all RNA polymerase II-dependent genes. Mediator functions as a bridge to convey information from gene-specific regulatory proteins to the basal RNA polymerase II transcription machinery	MED7	Mediator of RNA polymerase II transcription subunit 7a	mediator of RNA polymerase II transcription subunit 7a-like
jg20457	F-box kelch-repeat protein	NA	F-box protein CPR1	F-box/kelch-repeat protein At3g23880-like
jg20456	Pre-mRNA-splicing factor CWC22 homolog	MIF4G | MA3	Pre-mRNA-splicing factor CWC22 homolog	pre-mRNA-splicing factor CWC22 homolog
jg31228	cysteine-rich repeat secretory protein	Salt	Plasmodesmata-located protein 4	PREDICTED: cysteine-rich repeat secretory protein 3
jg31229	Protein kinase C conserved region 2 (CalB)	C2	NA	PREDICTED: uncharacterized protein LOC104890461
jg31224	NA	NA	NA	hypothetical protein SOVF_134570
jg31225	Acyl-coenzyme A thioesterase	Thioesterase	Acyl-coenzyme A thioesterase 13	PREDICTED: acyl-coenzyme A thioesterase 13
jg31226	calcium-dependent protein kinase	EF-hand | Protein	Calcium-dependent protein kinase SK5	calmcium/calmodulin-dependent protein kinase CDPK2
jg31227	Histone-lysine n-methyltransferase	SET | Ubiquitin-binding | Pre-SET	Histone-lysine N-methyltransferase SUVR4	PREDICTED: probable inactive histone-lysine N-methyltransferase SUVR2
jg31220	Cleft lip and palate transmembrane protein	Cleft	Cleft lip and palate transmembrane protein 1 homolog	cleft lip and palate transmembrane protein CLPTM1
jg31221	Pentatricopeptide repeat-containing protein	PPR | PPR	Putative pentatricopeptide repeat-containing protein At5g08490	putative pentatricopeptide repeat-containing protein At5g08490
jg31222	Pentatricopeptide repeat-containing protein	PPR	Putative pentatricopeptide repeat-containing protein At5g08490	putative pentatricopeptide repeat-containing protein At5g08490
jg31223	VQ motif-containing protein	VQ	VQ motif-containing protein 31	LOW QUALITY PROTEIN: VQ motif-containing protein 31, partial
jg22255	source UniProtKB	Transposase-associated	NA	uncharacterized protein LOC110716606 isoform X1
jg6020	NA	Aldehyde	Betaine aldehyde dehydrogenase, chloroplastic	betaine aldehyde dehydrogenase
jg25205	NA	Kelch	Kelch-like protein 35	kelch-like protein 12
jg22256	Potassium channel	NA	Two-pore potassium channel 1	two-pore potassium channel 1-like
jg22250	NA	NA	NA	hypothetical protein SOVF_066540
jg22252	Plant transposase (Ptta/En/Spm family)	Plant	NA	PREDICTED: uncharacterized protein LOC104905727
jg4258	E3 ubiquitin-protein ligase	Ring	Probable E3 ubiquitin-protein ligase RHB1A	RING finger protein 1
jg4259	Pentatricopeptide repeat-containing protein	PPR | PPR	Pentatricopeptide repeat-containing protein At2g46050, mitochondrial	PREDICTED: pentatricopeptide repeat-containing protein At2g46050, mitochondrial
jg4256	Belongs to the multi antimicrobial extrusion (MATE) (TC 2.A.66.1) family	MatE	Protein DETOXIFICATION 34	PREDICTED: protein DETOXIFICATION 34
jg4257	G-type lectin S-receptor-like serine threonine-protein kinase	D-mannose | S-locus | PAN-like	G-type lectin S-receptor-like serine/threonine-protein kinase SD2-2	G-type lectin S-receptor-like serine/threonine-protein kinase SD2-2
jg4254	Belongs to the ubiquitin-conjugating enzyme family	Ubiquitin-conjugating	Ubiquitin-conjugating enzyme E2 5	PREDICTED: ubiquitin-conjugating enzyme E2-23 kDa
jg4255	AT-rich interactive domain-containing protein	ARID/BRIGHT	AT-rich interactive domain-containing protein 1	PREDICTED: AT-rich interactive domain-containing protein 1 isoform X1
jg4252	Belongs to the cysteine synthase cystathionine beta- synthase family	Pyridoxal-phosphate	Bifunctional L-3-cyanoalanine synthase/cysteine synthase, mitochondrial	PREDICTED: bifunctional L-3-cyanoalanine synthase/cysteine synthase, mitochondrial
jg4253	ATP-dependent helicase	Helicase | SNF2 | QLQ	ATP-dependent helicase BRM	hypothetical protein BVRB_1g004420
jg4250	NA	NA	NA	uncharacterized protein LOC110713953 isoform X2
jg4251	NA	Chaperone	NA	PREDICTED: uncharacterized protein LOC104887231
jg9569	kelch repeat-containing protein	Galactose	Kelch repeat-containing protein At3g27220	PREDICTED: kelch repeat-containing protein At3g27220
jg9568	F-box kelch-repeat protein	Galactose | F-box-like | Galactose	F-box/kelch-repeat protein At1g51550	F-box/kelch-repeat protein At1g51550-like
jg9563	KH domain-containing protein	KH	RNA-binding KH domain-containing protein RCF3	KH domain-containing protein HEN4-like
jg9562	GATA transcription factor	tify | GATA | CCT	GATA transcription factor 24	PREDICTED: GATA transcription factor 28
jg9561	Belongs to the glycosyl hydrolase 47 family	Glycosyl	Mannosyl-oligosaccharide 1,2-alpha-mannosidase MNS1	mannosyl-oligosaccharide 1,2-alpha-mannosidase MNS1-like
jg9560	metal tolerance protein	Cation	Metal tolerance protein C4	PREDICTED: metal tolerance protein C4
jg9567	lob domain-containing protein	Lateral	LOB domain-containing protein 23	LOB domain-containing protein 24-like
jg9566	Pyridoxamine 5-phosphate oxidase family protein	Pyridoxamine	NA	PREDICTED: uncharacterized protein LOC104908647 isoform X1
jg9565	gag-polypeptide of LTR copia-type	gag-polypeptide | Integrase | Reverse	Retrovirus-related Pol polyprotein from transposon RE1	uncharacterized protein LOC110801962
jg9564	zinc finger	NA	B-box zinc finger protein 32	PREDICTED: B-box zinc finger protein 32
jg5618	NA	NA	Fatty-acid-binding protein 3, chloroplastic	fatty-acid-binding protein 3, partial
jg5611	DNA RNA polymerases superfamily protein	Retrotransposon	NA	uncharacterized protein LOC110707612
jg5610	Reverse transcriptase (RNA-dependent DNA polymerase)	RNase | Integrase | Reverse	Transposon Ty3-I Gag-Pol polyprotein	hypothetical protein TSUD_407480
jg5617	UPF0261 protein	Uncharacterised	ToMV susceptible protein tm-1(GCR26)	hypothetical protein BVRB_6g129230
jg5616	NA	NA	Fatty-acid-binding protein 3, chloroplastic	fatty-acid-binding protein 3, chloroplastic
jg25242	atcrm1,atxpo1,hit2,xpo1,xpo1a	CRM1	Protein EXPORTIN 1B	hypothetical protein
jg25241	Elongation factor	Elongation	Elongation factor 2	hypothetical protein
jg25247	7-hydroxymethyl chlorophyll a reductase	Coenzyme	7-hydroxymethyl chlorophyll a reductase, chloroplastic	hypothetical protein VITISV_038427
jg25245	Belongs to the helicase family	PIF1-like	NA	uncharacterized protein LOC110791146
jg25244	NA	NA	NA	replication factor A protein 1-like
jg25249	transposition, RNA-mediated	NA	NA	uncharacterized protein LOC110774770
jg25248	import inner membrane translocase subunit	NLI	Mitochondrial import inner membrane translocase subunit TIM50	mitochondrial import inner membrane translocase subunit TIM50
jg1918	Plant transposase (Ptta/En/Spm family)	NA	NA	PREDICTED: uncharacterized protein LOC109136271
jg1919	glycosylase	Methyladenine	Probable GMP synthase [glutamine-hydrolyzing]	hypothetical protein SOVF_088750
jg1912	Belongs to the peptidase A1 family	Xylanase | Xylanase	Aspartic proteinase NANA, chloroplast	aspartic proteinase CDR1-like
jg1913	Belongs to the tetraspanin (TM4SF) family	NA	Tetraspanin-8	tetraspanin-7-like
jg1910	source UniProtKB	NA	NA	uncharacterized protein LOC110716643
jg1911	This protein is an auxiliary protein of DNA polymerase delta and is involved in the control of eukaryotic DNA replication by increasing the polymerase's processibility during elongation of the leading strand	Proliferating	Proliferating cell nuclear antigen	hypothetical protein C3L33_02852, partial
jg1916	Belongs to the tetraspanin (TM4SF) family	NA	Tetraspanin-8	tetraspanin-7-like
jg1917	NA	Plant	NA	PREDICTED: uncharacterized protein LOC104898998
jg1914	Alfin	Alfin	PHD finger protein ALFIN-LIKE 9	PHD finger protein ALFIN1-LIKE 4-like
jg25867	Belongs to the RuvB family	TIP49 | TIP49	RuvB-like 2	hypothetical protein SOVF_180150
jg25866	Cysteine-rich receptor-like protein kinase	Salt | Protein	Cysteine-rich receptor-like protein kinase 8	PREDICTED: cysteine-rich receptor-like protein kinase 25 isoform X1
jg8760	receptor-like protein kinase	Protein	Serine/threonine-protein kinase PCRK1	probable serine/threonine-protein kinase PBL19
jg25864	Cysteine-rich receptor-like protein kinase	Salt | Protein	Cysteine-rich receptor-like protein kinase 8	putative receptor-like protein kinase At4g00960 isoform X1
jg8766	xyloglucan galactosyltransferase	Exostosin	Xyloglucan galactosyltransferase MUR3	hypothetical protein SOVF_185140
jg3511	RING-H2 finger protein	Wall-associated | RING-H2 | Wall-associated	Putative RING-H2 finger protein ATL21A	PREDICTED: RING-H2 finger protein ATL20
jg25861	Protein of unknown function (DUF1264)	Protein	Oil body-associated protein 2A	oil body-associated protein 2A-like
jg8765	xyloglucan galactosyltransferase	Exostosin	Xyloglucan galactosyltransferase KATAMARI1 homolog	probable xyloglucan galactosyltransferase GT11
jg8768	F-box protein	F-box	F-box protein At1g67130	F-box protein CPR30-like
jg8769	protein C20orf24 homolog	Rab5-interacting	Respirasome Complex Assembly Factor 1	uncharacterized protein C20orf24 homolog
jg3518	ATPase activity, coupled to transmembrane movement of substances	NA	NA	uncharacterized protein LOC110803382
jg25869	Cyclic phosphodiesterase-like	Cyclic	Cyclic phosphodiesterase	cyclic phosphodiesterase-like
jg25868	Cyclic phosphodiesterase-like	2'-5'	Cyclic phosphodiesterase	PREDICTED: cyclic phosphodiesterase
jg23161	DNA ligase	DNA	DNA ligase 6	PREDICTED: DNA ligase 6
jg23162	NA	NA	NA	PREDICTED: uncharacterized protein LOC104890955
jg23164	Cell division cycle protein 48 homolog	AAA+	Cell division cycle protein 48 homolog	Spastin
jg23167	Transcription factor	Bromodomain | Bromodomain	Transcription factor GTE10	transcription factor GTE10-like isoform X1
jg23168	Myb/SANT-like DNA-binding domain	NA	NA	uncharacterized protein LOC110685962 isoform X3
jg23169	Myb/SANT-like DNA-binding domain	NA	NA	hypothetical protein BVRB_9g210770
jg11831	source UniProtKB	Plant	NA	uncharacterized protein LOC110738557
jg11836	trichome branching	Vps23 | UEV	Protein ELC	protein ELC-like
jg11835	NA	NA	NA	hypothetical protein TorRG33x02_258330
jg11839	NA	Integrase | RNase | Reverse	Transposon Ty3-I Gag-Pol polyprotein	hypothetical protein TSUD_407480
jg11838	DNA RNA polymerases superfamily protein	Zinc | Reverse | Retrotransposon	Transposon Ty3-I Gag-Pol polyprotein	PREDICTED: uncharacterized protein LOC104885391
jg28151	NA	NA	NA	hypothetical protein FNV43_RR08307
jg28152	ATP-dependent DNA helicase	NA	ATP-dependent DNA helicase MER3 homolog	orf315 gene product
jg28153	DNA RNA polymerases superfamily protein	Zinc | Integrase	Transposon Ty3-I Gag-Pol polyprotein	LOW QUALITY PROTEIN: uncharacterized protein LOC110778966
jg28154	belongs to the protein kinase superfamily	Protein	Serine/threonine-protein kinase PBL27	PREDICTED: serine/threonine-protein kinase CDL1
jg28155	NA	NA	NA	hypothetical protein SOVF_125240
jg23838	protein At3g15000, mitochondrial-like	NA	Multiple organellar RNA editing factor 8, chloroplastic/mitochondrial	hypothetical protein
jg23836	NA	NA	NA	hypothetical protein BVRB_9g226040
jg23837	WRKY Transcription Factor	WRKY	Probable WRKY transcription factor 75	PREDICTED: probable WRKY transcription factor 75
jg23834	SWI SNF complex subunit	SWIRM-associated | Myb-like | SWIRM	SWI/SNF complex subunit SWI3A	SWI/SNF complex subunit SWI3A-like isoform X2
jg23835	eukaryotic translation initiation factor	NA	NA	hypothetical protein SOVF_019020 isoform A
jg23832	transcription factor	TCP	Transcription factor TCP20	hypothetical protein BVRB_5g124720
jg23833	ACT domain	NA	ACT domain-containing protein ACR6	hypothetical protein SOVF_071510 isoform B
jg23830	Pentatricopeptide repeat-containing protein	Pentacotripeptide-repeat | PPR	Pentatricopeptide repeat-containing protein At1g11900	pentatricopeptide repeat-containing protein At1g11900
jg23831	component of the eukaryotic translation initiation factor 3 (eIF-3) complex, which is involved in protein synthesis of a specialized repertoire of mRNAs and, together with other initiation factors, stimulates binding of mRNA and methionyl-tRNAi to the 40S ribosome. The eIF-3 complex specifically targets and initiates translation of a subset of mRNAs involved in cell proliferation	WD	Eukaryotic translation initiation factor 3 subunit I	PREDICTED: eukaryotic translation initiation factor 3 subunit I
jg32254	SURP and G-patch domain-containing protein 1-like	NA	NA	hypothetical protein BVRB_9g211820 isoform C
jg32255	Denticleless protein homolog	NA	Denticleless protein homolog	denticleless protein homolog A-like
jg32256	Belongs to the peptidase C1 family	Papain	Cysteine proteinase 15A	C1 family peptidase, partial
jg32257	4-coumarate--CoA ligase-like	AMP-binding	Oxalate--CoA ligase	uncharacterized protein LOC110685916
jg32251	Belongs to the TRAFAC class TrmE-Era-EngA-EngB-Septin- like GTPase superfamily. Era GTPase family	NA	GTP-binding protein ERG	GTP-binding protein ERG-like
jg32252	source UniProtKB	Ulp1	NA	PREDICTED: uncharacterized protein LOC109135610 isoform X1
jg32253	source UniProtKB	NA	NA	PREDICTED: uncharacterized protein LOC104902680 isoform X2
jg32258	transposon protein	Domain | Domain	NA	uncharacterized protein LOC110703174
jg32259	Myb/SANT-like DNA-binding domain	NA	NA	uncharacterized protein LOC110726313
jg17868	F-Box protein	NA	F-box/kelch-repeat protein At3g23880	F-box/kelch-repeat protein At3g23880-like isoform X3
jg17869	NA	NA	NA	F-box/kelch-repeat protein At3g23880-like
jg17862	O-acyltransferase (WSD1-like)	WS/DGAT | Wax	O-acyltransferase WSD1	hypothetical protein SOVF_081870
jg17863	Nuclear movement family protein	CS	Protein BOBBER 1	protein BOBBER 1-like
jg17860	serine threonine-protein kinase	Protein	Serine/threonine-protein kinase TIO	PREDICTED: serine/threonine-protein kinase TIO
jg17861	F-box kelch-repeat protein	NA	F-box/kelch-repeat protein At3g23880	F-box/kelch-repeat protein At3g23880-like, partial
jg17866	F-box kelch-repeat protein	NA	F-box protein CPR1	F-box/kelch-repeat protein At3g23880-like
jg17867	NA	NA	NA	F-box protein CPR30-like
jg17864	CCT motif family protein	CCT	NA	putative zinc finger protein CONSTANS-LIKE 11
jg17865	Belongs to the class V-like SAM-binding methyltransferase superfamily. Histone-lysine methyltransferase family. TRX MLL subfamily	SET | PHD-zinc-finger | PHD-finger | PWWP	Histone-lysine N-methyltransferase ATX5	histone-lysine N-methyltransferase ATX5-like
jg13529	NA	NA	NA	uncharacterized protein LOC110717813
jg13528	NA	NA	NA	uncharacterized protein LOC110682191
jg13523	Lipoxygenase homology domain-containing protein	PLAT/LH2	PLAT domain-containing protein 2	PREDICTED: PLAT domain-containing protein 3
jg13522	TPR repeat-containing thioredoxin	Tetratricopeptide | Thioredoxin | TPR	TPR repeat-containing thioredoxin TTL1	PREDICTED: TPR repeat-containing thioredoxin TTL4
jg13521	Protein SCO1 homolog 2	SCO1/SenC	Protein SCO1 homolog 2, mitochondrial	PREDICTED: protein SCO1 homolog 2, mitochondrial
jg13520	Iron-sulfur protein (IP) subunit of succinate dehydrogenase (SDH) that is involved in complex II of the mitochondrial electron transport chain and is responsible for transferring electrons from succinate to ubiquinone (coenzyme Q)	2Fe-2S | 4Fe-4S	Succinate dehydrogenase [ubiquinone] iron-sulfur subunit 3, mitochondrial	succinate dehydrogenase
jg13527	DNA-binding domain in plant proteins such as APETALA2 and EREBPs	AP2	Ethylene-responsive transcription factor RAP2-4	DREBa
jg13526	Removes the phosphate from trehalose 6-phosphate to produce free trehalose	Trehalose-phosphatase	Probable trehalose-phosphate phosphatase J	probable trehalose-phosphate phosphatase I
jg13525	Lipoxygenase homology domain-containing protein	Embryo-specific	PLAT domain-containing protein 2	PREDICTED: PLAT domain-containing protein 3
jg13524	Lipoxygenase homology domain-containing protein	PLAT/LH2	PLAT domain-containing protein 2	PREDICTED: PLAT domain-containing protein 3
jg3558	NA	RNA	Protein terminal ear1 homolog	protein terminal ear1 homolog
jg3559	Belongs to the universal ribosomal protein uS13 family	Ribosomal	30S ribosomal protein S13, chloroplastic	30S ribosomal protein S13, chloroplastic
jg21158	NA	NA	NA	salt-induced hydrophilic protein
jg21156	NA	NA	NA	abscisic acid and environmental stress-inducible protein-like
jg21155	NA	NA	NA	uncharacterized protein LOC110786427
jg21153	4-hydroxyphenylpyruvate dioxygenase	Glyoxalase/Bleomycin	4-hydroxyphenylpyruvate dioxygenase	4-hydroxyphenylpyruvate dioxygenase
jg21152	Salicylate	SAM	Salicylate carboxymethyltransferase	salicylate carboxymethyltransferase-like
jg21151	NA	NA	NA	uncharacterized protein LOC110719666
jg21150	KAT8 regulatory NSL complex subunit	Alpha/beta	KAT8 regulatory NSL complex subunit 3	PREDICTED: KAT8 regulatory NSL complex subunit 3
m1-g3759	Trihelix transcription factor	Myb/SANT-like	Trihelix transcription factor GT-4	PREDICTED: trihelix transcription factor GT-1 isoform X2
jg22193	ATP synthase mitochondrial F1 complex assembly factor	ATP12	ATP synthase mitochondrial F1 complex assembly factor 2	ATP synthase mitochondrial F1 complex assembly factor 2
jg11015	tRNA pseudouridine	tRNA	tRNA pseudouridine synthase A	hypothetical protein BVRB_6g145110
jg11014	YTH domain-containing family protein	YT521-B-like	YTH domain-containing protein ECT2	uncharacterized protein LOC110784877
jg11017	NA	NA	NA	PREDICTED: histone-lysine N-methyltransferase, H3 lysine-79 specific-like
jg11016	Bromodomain-containing protein	Bromodomain	Bromodomain-containing protein 4B	hypothetical protein SOVF_005700
jg11011	Caffeoyl-CoA	O-methyltransferase	Caffeoyl-CoA O-methyltransferase	hypothetical protein SOVF_013540
jg11010	Belongs to the iron ascorbate-dependent oxidoreductase family	2OG-Fe(II)	Naringenin,2-oxoglutarate 3-dioxygenase	PREDICTED: naringenin,2-oxoglutarate 3-dioxygenase
jg11013	NA	NA	NA	uncharacterized protein LOC110734894
jg11012	NA	NA	NA	uncharacterized protein LOC110684924 isoform X1
jg11019	NA	NA	NA	hypothetical protein SOVF_175060
jg9000	Gamma-tubulin complex is necessary for microtubule nucleation at the centrosome	Gamma | Gamma	Gamma-tubulin complex component 6	uncharacterized protein LOC110803362
jg9001	aldehyde oxidase	2Fe-2S | CO | [2Fe-2S] | FAD | Molybdopterin-binding | Aldehyde	Indole-3-acetaldehyde oxidase	hypothetical protein BVRB_7g171560
jg9002	aldehyde oxidase	Molybdopterin-binding | [2Fe-2S] | Aldehyde | FAD | CO | 2Fe-2S	Indole-3-acetaldehyde oxidase	hypothetical protein BVRB_7g171560
jg9003	Belongs to the protein kinase superfamily. Ser Thr protein kinase family	Protein | Leucine | Leucine	Receptor protein kinase TMK1	PREDICTED: receptor protein kinase TMK1
jg9004	Lysosomal beta	Glycosyl | Glycosyl	Beta-glucosidase BoGH3B	uncharacterized protein LOC110803366
jg9005	Structural maintenance of chromosomes protein	SMC | RecF/RecN/SMC	Structural maintenance of chromosomes protein 3	PREDICTED: structural maintenance of chromosomes protein 3 isoform X1
jg9006	Protein of unknown function (DUF3148)	Protein	NA	uncharacterized protein LOC110688202
jg9007	serine threonine-protein kinase	Protein	Serine/threonine-protein kinase TOUSLED	serine/threonine-protein kinase TOUSLED-like
jg9008	Zinc knuckle (CCHC-type) family protein	Zinc	NA	protein AIR1
jg9009	Belongs to the peptidase C19 family	ICP0-binding | MATH | Ubiquitin-specific | Ubiquitin	Ubiquitin carboxyl-terminal hydrolase 13	ubiquitin carboxyl-terminal hydrolase 12
jg19570	starch biosynthetic process	NA	Protein FLOURY ENDOSPERM 6, chloroplastic	PREDICTED: uncharacterized protein LOC104897988 isoform X2
jg22718	Ubiquitin domain-containing protein	NA	Ubiquitin domain-containing protein DSK2b	uncharacterized protein LOC110708697
jg22710	transposition, RNA-mediated	NA	Transposon Tf2-11 polyprotein	retrotransposon protein
jg22711	DNA RNA polymerases superfamily protein	NA	Transposon Tf2-11 polyprotein	uncharacterized protein LOC110739565
jg22714	Ribosomal protein L7Ae L30e S12e Gadd45 family protein	Ribosomal	13 kDa ribonucleoprotein-associated protein	ribosomal protein L7
jg22715	Myb/SANT-like DNA-binding domain	Double-stranded	Double-stranded RNA-binding protein 3	uncharacterized protein LOC110693706 isoform X3
jg22716	NA	Domain	NA	PREDICTED: uncharacterized protein LOC109135549
jg22717	Copper-transporting ATPase PAA1	NA	Copper-transporting ATPase PAA1, chloroplastic	copper-transporting ATPase PAA1, chloroplastic-like
jg18197	Belongs to the helicase family	PIF1-like	ATP-dependent DNA helicase pif1	PREDICTED: uncharacterized protein LOC104883877
jg18196	NA	NA	NA	PREDICTED: uncharacterized protein LOC104905261
jg18195	Replication factor A	SNF5 | Replication	Chromatin structure-remodeling complex protein BSH	PREDICTED: replication factor A protein 1-like isoform X2
jg18194	NA	NA	NA	agamous-like MADS-box protein AGL80
jg18193	MADS	NA	NA	PREDICTED: agamous-like MADS-box protein AGL80
jg18191	NA	NA	NA	uncharacterized protein LOC110713638
jg12999	Protein root UVB sensitive	Vitamin	Protein root UVB sensitive 4	PREDICTED: protein root UVB sensitive 4 isoform X2
jg18199	phosphatase 2C	Protein	Probable inactive protein kinase At3g63330	uncharacterized protein LOC110783506
jg18198	Belongs to the helicase family	Helitron	NA	PREDICTED: uncharacterized protein LOC104888589
jg10765	DEAD-box ATP-dependent RNA helicase ISE2	DEAD/DEAH | DSHCT	DExH-box ATP-dependent RNA helicase DExH15 chloroplastic	PREDICTED: DExH-box ATP-dependent RNA helicase DExH15 chloroplastic
jg10766	The pyruvate dehydrogenase complex catalyzes the overall conversion of pyruvate to acetyl-CoA and CO(2)	Dehydrogenase	Pyruvate dehydrogenase E1 component subunit alpha, mitochondrial	pyruvate dehydrogenase E1 component subunit alpha-1, mitochondrial-like
jg10767	Belongs to the glycosyltransferase 8 family	Glycosyl	Probable galacturonosyltransferase-like 9	probable galacturonosyltransferase-like 8
jg10760	Importin beta-2 subunit family protein	Importin-beta | HEAT-like | HEAT	Probable importin subunit beta-4	PREDICTED: importin-4
jg10761	Paired amphipathic helix protein Sin3-like	Paired	Paired amphipathic helix protein Sin3-like 4	hypothetical protein F2P56_030181, partial
jg10762	Paired amphipathic helix protein Sin3-like	C-terminal | Paired | Sin3	Paired amphipathic helix protein Sin3-like 4	paired amphipathic helix protein Sin3-like 4
jg10763	NA	NA	NA	uncharacterized protein LOC110804944
jg10768	Belongs to the UDP-glycosyltransferase family	UDP-glucoronosyl	UDP-glycosyltransferase 79B2	UDP-glycosyltransferase 79B7-like
jg10769	Germin-like protein subfamily 1 member	Cupin	Germin-like protein subfamily 1 member 1	germin-like protein subfamily 1 member 1
jg12995	B3 domain-containing	B3	B3 domain-containing transcription factor VRN1	PREDICTED: B3 domain-containing transcription factor VRN1
jg12996	B3 domain-containing	B3	Putative B3 domain-containing protein Os03g0621600	B3 domain-containing protein LOC_Os12g40080-like
jg3500	NA	NA	RING-H2 finger protein ATL22	RING-H2 finger protein ATL22-like
jg28110	NA	NA	NA	uncharacterized protein LOC110706146, partial
jg12990	ribonuclease H protein	zinc-binding	Putative ribonuclease H protein At1g65750	PREDICTED: uncharacterized protein LOC104897695
jg18220	Transcription factor	bZIP	Transcription factor HY5-like	transcription factor HY5-like
jg18223	DEAD-box ATP-dependent RNA helicase	Helicase | DEAD/DEAH	DEAD-box ATP-dependent RNA helicase 50	DEAD-box ATP-dependent RNA helicase 50-like
jg18222	Hydrolyzes acetyl esters in homogalacturonan regions of pectin. In type I primary cell wall, galacturonic acid residues of pectin can be acetylated at the O-2 and O-3 positions. Decreasing the degree of acetylation of pectin gels in vitro alters their physical properties	Pectinacetylesterase	Pectin acetylesterase 2	PREDICTED: pectin acetylesterase 10
jg18225	Xyloglucan galactosyltransferase KATAMARI1	NA	Probable xyloglucan galactosyltransferase GT19	probable xyloglucan galactosyltransferase GT19
jg18224	MADS	SRF-type	Agamous-like MADS-box protein AGL80	agamous-like MADS-box protein AGL80
jg18227	NC domain-containing protein	Lecithin	NA	hypothetical protein SOVF_159220
jg18226	50S ribosomal protein L18	Ribosomal	50S ribosomal protein L18, chloroplastic	50S ribosomal protein L18, chloroplastic
jg18229	ultraviolet-B receptor	Regulator	Ultraviolet-B receptor UVR8	PREDICTED: ultraviolet-B receptor UVR8
jg18228	Catalyzes the rate-limiting step of the oxidative pentose-phosphate pathway, which represents a route for the dissimilation of carbohydrates besides glycolysis	Glucose-6-phosphate | Glucose-6-phosphate	Glucose-6-phosphate 1-dehydrogenase 6, cytoplasmic	glucose-6-phosphate 1-dehydrogenase, cytoplasmic-like
jg21713	DnaJ homolog, subfamily C, member	NA	Transcription factor MAMYB	PREDICTED: uncharacterized protein LOC104908288
jg8996	5-methyltetrahydropteroyltriglutamate-- homocysteine	Cobalamin-independent | Cobalamin-independent	5-methyltetrahydropteroyltriglutamate--homocysteine methyltransferase 1	PREDICTED: 5-methyltetrahydropteroyltriglutamate--homocysteine methyltransferase
jg21715	Belongs to the disease resistance NB-LRR family	NB-ARC | Rx	Disease resistance protein RPM1	disease resistance protein RPM1-like
jg21714	Belongs to the disease resistance NB-LRR family	Rx | NB-ARC	Disease resistance protein RPM1	disease resistance protein RPM1-like
jg10885	alpha-amylase 3	Alpha | Alpha-amylase	Alpha-amylase 3, chloroplastic	alpha-amylase 3, chloroplastic
jg23445	DNA RNA polymerases superfamily protein	NA	NA	uncharacterized protein LOC110699502
jg23444	Zinc knuckle	Reverse	RNA-directed DNA polymerase homolog	PREDICTED: uncharacterized protein LOC109136343
jg23443	Retroviral aspartyl protease	NA	NA	uncharacterized protein LOC110720219
jg21717	Belongs to the disease resistance NB-LRR family	Rx | NB-ARC	Putative disease resistance protein RGA3	putative disease resistance protein RGA4
jg23441	Phosphopantothenate-cysteine ligase	NA	NA	phosphopantothenate--cysteine ligase 2-like
jg23440	Chloroplastic group IIA intron splicing facilitator CRS1	CRS1	CRM-domain containing factor CFM3, chloroplastic/mitochondrial	hypothetical protein BVRB_5g111010
jg21716	Belongs to the disease resistance NB-LRR family	Rx | NB-ARC	Putative disease resistance protein RGA3	PREDICTED: uncharacterized protein LOC104892985
jg23448	(NAC) domain-containing protein	No	NAC domain-containing protein 79	NAC transcription factor 17
jg28215	NA	MULE	NA	uncharacterized protein LOC110704047
jg28214	Subunit of the adaptor protein complex 2 (AP-2). Adaptor protein complexes function in protein transport via transport vesicles in different membrane traffic pathways. Adaptor protein complexes are vesicle coat components and appear to be involved in cargo selection and vesicle formation. AP-2 is involved in clathrin-dependent endocytosis in which cargo proteins are incorporated into vesicles sur…	NA	AP-2 complex subunit alpha-1	hypothetical protein GLYMA_12G180600v4
jg28213	NA	NA	NA	uncharacterized protein LOC110777539 isoform X2
jg28211	Methionine	NA	Methionine S-methyltransferase	methionine S-methyltransferase-like
jg10788	LRR receptor-like serine threonine-protein kinase	Leucine | Leucine | Leucine	Receptor-like protein 32	PREDICTED: LRR receptor-like serine/threonine-protein kinase ERECTA
jg10880	isoform X1	WSTF,	Homeobox-DDT domain protein RLT2	hypothetical protein SOVF_025650
jg17413	Cell division control protein 24, OB domain 1	Cell | Cell | Cell	NA	uncharacterized protein LOC110791845 isoform X2
jg17412	NA	NA	NA	uncharacterized protein LOC110791834
jg17411	Acetyltransferase (GNAT) family	Acetyltransferase	Probable N-acetyltransferase HLS1-like	hypothetical protein SOVF_134260
jg17410	Belongs to the UDP-glycosyltransferase family	UDP-glucoronosyl	UDP-glycosyltransferase 88B1	PREDICTED: UDP-glycosyltransferase 88B1
jg17417	Mitochondrial import inner membrane translocase subunit	Pam16	Mitochondrial import inner membrane translocase subunit PAM16 like 2	PREDICTED: mitochondrial import inner membrane translocase subunit PAM16 like 2
jg17416	Universal stress protein	Universal	Universal stress protein PHOS34	PREDICTED: universal stress protein PHOS32 isoform X2
jg17415	Belongs to the aldehyde dehydrogenase family	Aldehyde	Aldehyde dehydrogenase 22A1	PREDICTED: aldehyde dehydrogenase 22A1
jg17414	UPF0481 protein At3g47200-like	Plant	UPF0481 protein At3g47200	putative UPF0481 protein At3g02645
jg17418	Universal stress protein	Universal	Universal stress protein PHOS32	PREDICTED: universal stress protein PHOS32
jg9642	Zinc finger protein	NA	NA	hypothetical protein SOVF_135490
jg10783	transcription factor	Helix-loop-helix	Transcription factor BHLH089	transcription factor BHLH089-like isoform X1
jg10780	NA	NA	NA	uncharacterized protein LOC110698074
jg10781	NA	SRF-type	NA	NA
jg9646	Adenine guanine permease	Permease	Adenine/guanine permease AZG2	PREDICTED: adenine/guanine permease AZG2
jg10787	Protein of unknown function (DUF1336)	Protein	NA	uncharacterized protein LOC110698063 isoform X1
jg10785	Transcription factor	Helix-loop-helix	Transcription factor ICE1	transcription factor ICE1-like
jg14852	Alfin	Alfin	PHD finger protein ALFIN-LIKE 9	PHD finger protein ALFIN1-LIKE 4-like
jg14850	Dolichyl-diphosphooligosaccharide--protein glycosyltransferase subunit	NA	Dolichyl-diphosphooligosaccharide--protein glycosyltransferase subunit STT3B	hypothetical protein
jg14851	Histone-lysine N-methyltransferase ATXR3	SET	Histone-lysine N-methyltransferase ATXR3	PREDICTED: histone-lysine N-methyltransferase ATXR3
jg14857	Protein FMP32, mitochondrial-like	Protein	NA	protein FMP32, mitochondrial-like
jg14854	serine threonine-protein kinase	Protein	Serine/threonine-protein kinase AFC2	PREDICTED: serine/threonine-protein kinase AFC2 isoform X2
jg14858	UDP-arabinose 4-epimerase	GDP-mannose	UDP-arabinose 4-epimerase 1	UDP-arabinose 4-epimerase 1-like
jg4988	Vacuolar iron transporter homolog	VIT	Vacuolar iron transporter homolog 1	vacuolar iron transporter homolog 4-like
jg4989	Vacuolar iron transporter homolog	VIT	Vacuolar iron transporter homolog 3	vacuolar iron transporter homolog 2-like
jg4982	Belongs to the acyl-CoA oxidase family	Acyl-coenzyme	Peroxisomal acyl-coenzyme A oxidase 1	unnamed protein product
jg4983	protein At3g15000, mitochondrial-like	NA	Multiple organellar RNA editing factor 8, chloroplastic/mitochondrial	hypothetical protein
jg4980	galactinol--sucrose	Raffinose	Galactinol--sucrose galactosyltransferase	PREDICTED: galactinol--sucrose galactosyltransferase
jg4981	transcription factor	bZIP	Transcription factor VIP1	PREDICTED: transcription factor VIP1
jg4986	Vacuolar iron transporter homolog	VIT	Vacuolar iron transporter homolog 3	vacuolar iron transporter homolog 1-like
jg4987	Vacuolar iron transporter homolog	VIT	Vacuolar iron transporter homolog 3	vacuolar iron transporter homolog 1-like
jg4984	Vacuolar iron transporter homolog	VIT	Vacuolar iron transporter homolog 3	vacuolar iron transporter homolog 2-like
jg4985	Vacuolar iron transporter homolog	VIT	Vacuolar iron transporter homolog 4	vacuolar iron transporter homolog 4-like
jg5057	NA	NA	NA	hypothetical protein BVRB_2g042940
jg5054	Belongs to the peptidase A1 family	Xylanase | Xylanase	Aspartic proteinase Asp1	aspartic proteinase Asp1-like
jg5052	NA	NA	NA	uncharacterized protein LOC110703164
jg5051	NA	NA	NA	uncharacterized protein LOC110720084
jg5059	NA	NA	NA	hypothetical protein SOVF_177550
jg5058	PAP2 superfamily C-terminal	PAP2	NA	PREDICTED: uncharacterized protein LOC104895920
jg1123	Belongs to the glycosyl hydrolase 17 family	X8 | Glycosyl	Glucan endo-1,3-beta-glucosidase 6	LOW QUALITY PROTEIN: glucan endo-1,3-beta-glucosidase 6-like
jg4229	mediator of RNA polymerase II transcription subunit	Transcription	Mediator of RNA polymerase II transcription subunit 12	PREDICTED: mediator of RNA polymerase II transcription subunit 12
jg19909	Apoptosis-inducing factor	Pyridine	Apoptosis-inducing factor homolog A	apoptosis-inducing factor 2-like
jg19908	NA	NA	NA	uncharacterized protein LOC110779032
jg19903	Belongs to the GST superfamily	Glutathione | Glutathione	Probable glutathione S-transferase	probable glutathione S-transferase
jg19902	UPF0481 protein At3g02645	Plant	Putative UPF0481 protein At3g02645	putative UPF0481 protein At3g02645
jg19901	7-hydroxymethyl chlorophyll a reductase	Coenzyme | Coenzyme	7-hydroxymethyl chlorophyll a reductase, chloroplastic	7-hydroxymethyl chlorophyll a reductase, chloroplastic
jg19907	Translation factor GUF1 homolog	Elongation	Putative elongation factor TypA-like SVR3, chloroplastic	putative elongation factor TypA-like SVR3, chloroplastic
jg19906	NADH dehydrogenase ubiquinone 1 alpha subcomplex subunit	GRIM-19	NADH dehydrogenase [ubiquinone] 1 alpha subcomplex subunit 13-A	NADH dehydrogenase
jg19905	Inactive serine threonine-protein kinase	Protein	Probable inactive serine/threonine-protein kinase scy1	PREDICTED: N-terminal kinase-like protein
jg19904	NA	NA	NA	uncharacterized protein LOC110692490
jg3068	F-box LRR-repeat protein	F-box	F-box/LRR-repeat protein At4g14103	PREDICTED: F-box/LRR-repeat protein At4g14103 isoform X1
jg3069	PHD finger protein MALE	NA	NA	PHD finger protein MALE MEIOCYTE DEATH 1-like
jg3064	atexp8,atexpa8,athexp alpha 1.11,exp8,expa8	Lytic | Expansin	Expansin-A8	PREDICTED: expansin-A2
jg3065	atexp8,atexpa8,athexp alpha 1.11,exp8,expa8	Lytic | Expansin	Expansin-A4	expansin-A8-like
jg3066	Transcription factor	bZIP	Transcription factor RF2b	PREDICTED: transcription factor RF2b
jg3067	RING-H2 finger protein	Ring	RING-H2 finger protein ATL78	RING-H2 finger protein ATL73-like
jg3060	gpi-anchored protein	NA	Uncharacterized GPI-anchored protein At1g61900	uncharacterized GPI-anchored protein At1g61900-like
jg3061	Reticulon-like protein	Reticulon	Reticulon-like protein B16	PREDICTED: reticulon-like protein B16 isoform X1
jg3062	O-acetyl-ADP-ribose deacetylase	Macro	Macro domain-containing protein VPA0103	uncharacterized protein LOC110723185
jg3063	atexp8,atexpa8,athexp alpha 1.11,exp8,expa8	Expansin | Lytic	Expansin-A10	expansin-A4-like
jg6353	N-terminal C2 in EEIG1 and EHBP1 proteins	N-terminal	Protein PLASTID MOVEMENT IMPAIRED 1	protein PLASTID MOVEMENT IMPAIRED 1-like
jg26468	Serine threonine-protein kinase	S-locus | D-mannose | Domain | Protein | PAN-like	G-type lectin S-receptor-like serine/threonine-protein kinase At1g11300	G-type lectin S-receptor-like serine/threonine-protein kinase At1g11330
jg26469	Serine threonine-protein kinase	Protein | S-locus | PAN-like | D-mannose	G-type lectin S-receptor-like serine/threonine-protein kinase SD1-13	G-type lectin S-receptor-like serine/threonine-protein kinase At1g11330
jg26462	serine threonine-protein kinase	PAN-like | D-mannose | Protein | S-locus	G-type lectin S-receptor-like serine/threonine-protein kinase At1g11300	G-type lectin S-receptor-like serine/threonine-protein kinase At1g11300
jg26463	serine threonine-protein kinase	Protein | PAN-like | D-mannose | S-locus	G-type lectin S-receptor-like serine/threonine-protein kinase At1g11300	G-type lectin S-receptor-like serine/threonine-protein kinase At1g11300
jg26460	serine threonine-protein kinase	S-locus | Protein | D-mannose | PAN-like	G-type lectin S-receptor-like serine/threonine-protein kinase SD1-13	G-type lectin S-receptor-like serine/threonine-protein kinase At1g11300
jg26461	serine threonine-protein kinase	PAN-like | Protein | D-mannose | S-locus	G-type lectin S-receptor-like serine/threonine-protein kinase At1g11300	G-type lectin S-receptor-like serine/threonine-protein kinase At1g11300
jg26466	serine threonine-protein kinase	D-mannose | PAN-like | S-locus | Protein	G-type lectin S-receptor-like serine/threonine-protein kinase At1g11300	G-type lectin S-receptor-like serine/threonine-protein kinase At1g11300
jg26467	serine threonine-protein kinase	Protein | S-locus | PAN-like | D-mannose	G-type lectin S-receptor-like serine/threonine-protein kinase At1g11300	PREDICTED: G-type lectin S-receptor-like serine/threonine-protein kinase SD1-13 isoform X2
jg26464	serine threonine-protein kinase	PAN-like | S-locus | D-mannose | Protein	G-type lectin S-receptor-like serine/threonine-protein kinase At1g11300	G-type lectin S-receptor-like serine/threonine-protein kinase At1g11300
jg26465	Serine threonine-protein kinase	Wall-associated | Protein	G-type lectin S-receptor-like serine/threonine-protein kinase At1g11330	G-type lectin S-receptor-like serine/threonine-protein kinase At1g11330 isoform X3
jg6352	Belongs to the major facilitator superfamily. Sugar transporter (TC 2.A.1.1) family	Sugar	Monosaccharide-sensing protein 2	PREDICTED: monosaccharide-sensing protein 2
jg7369	Belongs to the universal ribosomal protein uS12 family	Ribosomal	40S ribosomal protein S23	40S ribosomal protein S23
jg7368	Interactor of constitutive active ROPs	NA	Interactor of constitutive active ROPs 2, chloroplastic	interactor of constitutive active ROPs 2, chloroplastic-like isoform X1
jg7367	ribonuclease P	Domain	Ribonuclease P protein subunit p29	uncharacterized protein LOC110789482 isoform X2
jg7366	heterogeneous nuclear ribonucleoprotein	RNA	Heterogeneous nuclear ribonucleoprotein 1	heterogeneous nuclear ribonucleoprotein 1
jg7365	NA	Leucine | Leucine	Leucine-rich repeat protein FLOR 1	MDIS1-interacting receptor like kinase 2-like
jg7364	Hydrolase, alpha beta fold family protein	Alpha/beta	NA	PREDICTED: uncharacterized protein LOC104884314
jg7363	Mitochondrial import inner membrane translocase subunit	NA	Mitochondrial import inner membrane translocase subunit TIM14-1	PREDICTED: mitochondrial import inner membrane translocase subunit TIM14-1-like
jg7362	FES	RRM	DEMETER-like protein 2	DEMETER-like protein 2
jg7361	Haloacid dehalogenase-like hydrolase domain-containing protein	Haloacid	Haloacid dehalogenase-like hydrolase domain-containing protein At4g39970	PREDICTED: haloacid dehalogenase-like hydrolase domain-containing protein At4g39970
jg7360	GTP-binding protein TypA	Elongation	Putative elongation factor TypA-like SVR3, chloroplastic	putative elongation factor TypA-like SVR3, chloroplastic
jg32492	NA	NA	Fatty-acid-binding protein 3, chloroplastic	fatty-acid-binding protein 3, chloroplastic
jg32497	NA	3,4-dihydroxy-2-butanone	3,4-dihydroxy-2-butanone 4-phosphate synthase	3,4-dihydroxy-2-butanone-4-phosphate synthase
jg27731	zinc finger	NA	Zinc finger protein-like 1 homolog	zinc finger protein-like 1 homolog
jg27730	ribosomal protein L13	Ribosomal	50S ribosomal protein L13	uncharacterized protein LOC110683071
jg27733	Belongs to the helicase family	Helitron | PIF1-like	NA	PREDICTED: uncharacterized protein LOC104898428
jg27732	Belongs to the helicase family	NA	NA	uncharacterized protein LOC110777862
jg27735	NA	NA	NA	hypothetical protein SOVF_066540
jg27737	ATP-dependent Clp protease proteolytic	Clp	ATP-dependent Clp protease proteolytic subunit-related protein 1, chloroplastic	ATP-dependent Clp protease proteolytic subunit-related protein 1, chloroplastic-like
jg27736	Mitotic checkpoint protein	WD	Mitotic checkpoint protein BUB3.1	PREDICTED: mitotic checkpoint protein BUB3.1
jg25463	NA	NA	NA	uncharacterized protein LOC110710694
jg25461	Belongs to the TRAFAC class myosin-kinesin ATPase superfamily. Kinesin family	NA	Kinesin-like protein KIN-12F	kinesin-like protein KIN-12F
jg25466	function	NA	NA	hypothetical protein BVRB_5g107970
jg25465	NA	NA	NA	hypothetical protein SOVF_206040
jg25464	F-box kelch-repeat protein	F-box	F-box/kelch-repeat protein At3g23880	F-box/kelch-repeat protein At3g23880-like
jg25469	NA	Ubiquitin	NA	NA
jg2853	NA	NB-ARC	Putative disease resistance protein RGA4	putative disease resistance protein RGA1
jg2851	NA	GRF	NA	uncharacterized protein LOC110734894
jg2856	NA	NA	NA	uncharacterized protein LOC110714883
jg2857	NA	NA	NA	hypothetical protein SOVF_009560
jg2858	Amidase	Amidase	Fatty acid amide hydrolase	hypothetical protein HHK36_009650
jg28194	Zinc finger CCCH domain-containing protein	NA	Zinc finger CCCH domain-containing protein 41	zinc finger CCCH domain-containing protein 41-like
jg20172	4F5 protein family	4F5	NA	putative SERF-like protein
jg20173	ethylene-responsive transcription factor	AP2	Ethylene-responsive transcription factor ERF062	ethylene-responsive transcription factor ERF062-like
jg20170	Ubiquitin carboxyl-terminal hydrolase	Ubiquitin | Zn-finger	Ubiquitin carboxyl-terminal hydrolase 2	PREDICTED: ubiquitin carboxyl-terminal hydrolase 2 isoform X1
jg20171	Gibberellin-regulated protein	Gibberellin	Gibberellin-regulated protein 12	peamaclein-like
jg20176	receptor like protein kinase	Protein	Receptor like protein kinase S.2	PREDICTED: receptor like protein kinase S.2
jg20177	calcium-binding protein CML22	EF-hand | EF	Probable calcium-binding protein CML22	probable calcium-binding protein CML22 isoform X1
jg20174	Belongs to the ubiquitin-conjugating enzyme family	Ubiquitin-conjugating	Ubiquitin-conjugating enzyme E2 D4	ubiquitin-conjugating enzyme E2 28-like
jg20175	Zein-binding	ARID/BRIGHT | Zein-binding | HMG	High mobility group B protein 15	PREDICTED: uncharacterized protein LOC104889811
jg20178	Myb family transcription factor	MYB-CC | Myb-like	Protein PHR1-LIKE 3	hypothetical protein EZV62_001157
jg20179	Arginine methyltransferase involved in the assembly or stability of mitochondrial NADH ubiquinone oxidoreductase complex (complex I)	Putative	Protein arginine methyltransferase NDUFAF7 homolog, mitochondrial	uncharacterized protein LOC110774975
jg1039	L-arabinokinase-like	Galactokinase | GHMP | GHMP	L-arabinokinase	PREDICTED: L-arabinokinase
jg1038	NA	Protein	NA	PREDICTED: uncharacterized protein LOC104898507
jg4049	tRNA 2'-phosphotransferase	RNA	tRNA 2'-phosphotransferase 1	tRNA 2'-phosphotransferase 1
jg4048	Pentatricopeptide repeat-containing protein	PPR | PPR	Pentatricopeptide repeat-containing protein At3g50420	pentatricopeptide repeat-containing protein At3g50420-like
jg1035	Auxin responsive protein	Auxin	Auxin-responsive protein SAUR71	uncharacterized protein LOC110710172
jg1034	Auxin responsive protein	Auxin	Auxin-responsive protein SAUR71	uncharacterized protein DDB_G0287625
jg1037	Glycosyltransferase family protein 64	Glycosyl	Glycosyltransferase family protein 64 C3	glycosyltransferase family protein 64 C3
jg4044	UDP-glucuronate 4-epimerase	GDP-mannose	UDP-glucuronate 4-epimerase 2	UDP-glucuronate 4-epimerase 3-like
jg4043	Belongs to the EPSP synthase family	EPSP	3-phosphoshikimate 1-carboxyvinyltransferase, chloroplastic	3-phosphoshikimate 1-carboxyvinyltransferase 2-like
jg4042	Transketolase	Transketolase, | Transketolase, | Transketolase,	Transketolase, chloroplastic	transketolase, chloroplastic-like
jg4041	DNA repair protein	Rad51	DNA repair protein RAD51 homolog 3	DNA repair protein RAD51 homolog 3 isoform X1
jg1032	Basic leucine zipper	bZIP | Basic	Basic leucine zipper 9	PREDICTED: basic leucine zipper 9 isoform X1
jg24419	RING-H2 zinc finger domain	Ring	E3 ubiquitin-protein ligase RNF181 homolog	e3 ubiquitin-protein ligase ring1-like protein
jg24418	Two-component response regulator-like	CCT | Response	Two-component response regulator-like APRR1	PREDICTED: two-component response regulator-like APRR1
jg3899	Transcription initiation factor TFIID subunit	WD40 | WD	Transcription initiation factor TFIID subunit 5	PREDICTED: transcription initiation factor TFIID subunit 5
jg3898	non-specific phospholipase	Phosphoesterase	Non-specific phospholipase C3	non-specific phospholipase C3-like
jg24411	NEP1-interacting protein-like 2	Ring	NEP1-interacting protein-like 2	NEP1-interacting protein-like 2
jg3894	isoform X1	NA	NA	uncharacterized protein LOC110720424
jg3897	NA	NA	NA	hypothetical protein SOVF_035320
jg24412	pentatricopeptide repeat-containing protein At1g74400	PPR | PPR	Putative pentatricopeptide repeat-containing protein At1g74400	PREDICTED: putative pentatricopeptide repeat-containing protein At1g74400 isoform X2
jg3891	Agamous-like MADS-box protein	SRF-type	Agamous-like MADS-box protein AGL62	agamous-like MADS-box protein AGL62
jg3890	Belongs to the universal ribosomal protein uL3 family	Ribosomal	50S ribosomal protein L3, chloroplastic	50S ribosomal protein L3, chloroplastic
jg3893	Protein SCAI isoform X1	Protein	Protein SCAI	PREDICTED: protein SCAI
jg3892	Hsp20/alpha crystallin family	Hsp20/alpha	17.3 kDa class II heat shock protein	17.6 kDa class II heat shock protein-like
jg16548	NA	NA	NA	hypothetical protein BVRB_9g216470
jg16549	NA	NA	NA	hypothetical protein BVRB_9g216480
jg4548	Protein of unknown function (DUF1118)	Protein	NA	uncharacterized protein LOC110700537
jg28190	NA	NA	NA	uncharacterized protein LOC110805289
jg16545	NA	NA	NA	hypothetical protein SOVF_175760
jg9248	lysM domain receptor-like kinase	Protein	Serine/threonine receptor-like kinase NFP	serine/threonine receptor-like kinase NFP
jg9249	lysM domain receptor-like kinase	Protein	Serine/threonine receptor-like kinase NFP	serine/threonine receptor-like kinase NFP
jg9246	post-GPI attachment to proteins factor	Per1-like	Post-GPI attachment to proteins factor 3	post-GPI attachment to proteins factor 3-like
jg9247	ABC transporter C family member	ABC | ABC | ABC	ABC transporter C family member 5	ABC transporter C family member 5-like
jg9244	NA	NA	NA	uncharacterized protein LOC110727777
jg9245	NADH dehydrogenase ubiquinone 1 alpha subcomplex subunit 9	NmrA-like	NADH dehydrogenase [ubiquinone] 1 alpha subcomplex subunit 9, mitochondrial	NADH dehydrogenase
jg9242	subtilisin-like protease	Peptidase | Subtilase | PA | Fibronectin	Subtilisin-like protease SBT1.2	subtilisin-like protease SBT1.2
jg9243	xyloglucan galactosyltransferase	Exostosin	Xyloglucan galactosyltransferase MUR3	xyloglucan galactosyltransferase MUR3-like
jg9240	Belongs to the protein kinase superfamily. Ser Thr protein kinase family	Leucine | Leucine | Protein | Leucine	MDIS1-interacting receptor like kinase 1	MDIS1-interacting receptor like kinase 1-like
jg9241	Photosystem II reaction center psb28 protein	Psb28	Photosystem II reaction center PSB28 protein, chloroplastic	photosystem II reaction center Psb28 protein-like
jg12629	MYB family transcription factor	Myb-like	Putative Myb family transcription factor At1g14600	myb-related protein 1-like isoform X1
jg12628	NA	THUMP	NA	PREDICTED: uncharacterized protein LOC104895283
jg699	Nematode resistance protein-like	Hs1pro-1 | Hs1pro-1	Nematode resistance protein-like HSPRO2	nematode resistance protein-like HSPRO2
jg698	NA	NA	NA	uncharacterized protein LOC110802187
jg697	Glycosyltransferase family 64 protein	Glycosyl	Glycosyltransferase family 64 protein C4	glycosyltransferase family 64 protein C4-like
jg696	Belongs to the MIP aquaporin (TC 1.A.8) family	Major	Probable aquaporin PIP1-4	plasma membrane major intrinsic protein
jg695	Denticleless protein homolog	NA	Denticleless protein homolog B	denticleless protein homolog A-like
jg694	carboxyl	SAM | Oleosin	Probable caffeine synthase 2	PREDICTED: caffeine synthase 1
jg693	Belongs to the small heat shock protein (HSP20) family	Hsp20/alpha	17.4 kDa class I heat shock protein	18.1 kDa class I heat shock protein-like
jg692	Phd finger protein	Inhibitor	PHD finger protein ING1	PHD finger protein ING1-like
jg691	wuschel-related homeobox	Homeodomain	WUSCHEL-related homeobox 5	WUSCHEL-related homeobox 5-like
jg690	26S proteasome non-ATPase regulatory subunit	Maintenance | JAB1/Mov34/MPN/PAD-1	26S proteasome non-ATPase regulatory subunit 7 homolog A	26S proteasome non-ATPase regulatory subunit 7 homolog A-like
jg22156	transposon protein	Domain | Domain	NA	uncharacterized protein LOC110703174
jg22155	NA	NA	NA	uncharacterized protein LOC110706225
jg22152	NA	NA	NA	PREDICTED: uncharacterized protein LOC104905261
jg15278	dof zinc finger protein	Dof	Dof zinc finger protein DOF3.1	dof zinc finger protein DOF3.1-like
jg22150	Tubulin is the major constituent of microtubules. It binds two moles of GTP, one at an exchangeable site on the beta chain and one at a non-exchangeable site on the alpha chain	Tubulin/FtsZ	Tubulin alpha chain (Fragment)	hypothetical protein SOVF_215330, partial
jg22151	SART-1 family	SART-1	SART-1 family protein DOT2	hypothetical protein EJD97_011397
jg15275	Occludin homology domain	Occludin	NA	PREDICTED: uncharacterized protein LOC104903669 isoform X2
jg15274	Inorganic pyrophosphatase	Putative	Inorganic pyrophosphatase 1	inorganic pyrophosphatase 2-like
jg15277	lag1 longevity assurance homolog	TLC	LAG1 longevity assurance homolog 2	PREDICTED: LAG1 longevity assurance homolog 2
jg15276	lag1 longevity assurance homolog	TLC	LAG1 longevity assurance homolog 2	PREDICTED: LAG1 longevity assurance homolog 2
jg15271	Abscisic acid receptor	Polyketide	Abscisic acid receptor PYL2	abscisic acid receptor PYL2-like
jg15270	at5g22580	Stress	Stress-response A/B barrel domain-containing protein At5g22580	stress-response A/B barrel domain-containing protein At5g22580
jg15273	Binds to the 60S ribosomal subunit and prevents its association with the 40S ribosomal subunit to form the 80S initiation complex in the cytoplasm. May also be involved in ribosome biogenesis	eIF-6 | RNA	Eukaryotic translation initiation factor 6-2	eukaryotic translation initiation factor 6-2
jg15272	Inorganic pyrophosphatase	Putative	Inorganic pyrophosphatase 1	inorganic pyrophosphatase 1-like
jg9798	Introduces a single-strand break via transesterification at a target site in duplex DNA. Releases the supercoiling and torsional tension of DNA introduced during the DNA replication and transcription by transiently cleaving and rejoining one strand of the DNA duplex. The scissile phosphodiester is attacked by the catalytic tyrosine of the enzyme, resulting in the formation of a DNA-(5'-phosphotyr…	NA	DNA topoisomerase 3-alpha	hypothetical protein MIMGU_mgv1a019308mg
jg9799	Introduces a single-strand break via transesterification at a target site in duplex DNA. Releases the supercoiling and torsional tension of DNA introduced during the DNA replication and transcription by transiently cleaving and rejoining one strand of the DNA duplex. The scissile phosphodiester is attacked by the catalytic tyrosine of the enzyme, resulting in the formation of a DNA-(5'-phosphotyr…	DNA	DNA topoisomerase 3-alpha	PREDICTED: DNA topoisomerase 3-alpha
jg12622	SWI SNF-related matrix-associated actin-dependent regulator of chromatin subfamily A containing DEAD H box	Helicase | SNF2	Protein CHROMATIN REMODELING 19	PREDICTED: protein CHROMATIN REMODELING 19
jg9790	NA	NA	NA	PREDICTED: uncharacterized protein LOC104899528
jg9791	Ubiquitin-2 like Rad60 SUMO-like	Ubiquitin-2	Small ubiquitin-related modifier 1	small ubiquitin-related modifier 1-like
jg9792	ER lumen	ER	ER lumen protein-retaining receptor	PREDICTED: ER lumen protein-retaining receptor
jg9793	Introduces a single-strand break via transesterification at a target site in duplex DNA. Releases the supercoiling and torsional tension of DNA introduced during the DNA replication and transcription by transiently cleaving and rejoining one strand of the DNA duplex. The scissile phosphodiester is attacked by the catalytic tyrosine of the enzyme, resulting in the formation of a DNA-(5'-phosphotyr…	NA	DNA topoisomerase 3-alpha	PREDICTED: DNA topoisomerase 3-alpha
jg9794	Introduces a single-strand break via transesterification at a target site in duplex DNA. Releases the supercoiling and torsional tension of DNA introduced during the DNA replication and transcription by transiently cleaving and rejoining one strand of the DNA duplex. The scissile phosphodiester is attacked by the catalytic tyrosine of the enzyme, resulting in the formation of a DNA-(5'-phosphotyr…	DNA	DNA topoisomerase 3-alpha	PREDICTED: DNA topoisomerase 3-alpha
jg9795	ABC transporter transmembrane region 2	NA	ABC transporter D family member 1	ABC transporter D family member 1
jg9796	ABC transporter D family member	ABC	ABC transporter D family member 1	ABC transporter D family member 1-like
jg9797	Introduces a single-strand break via transesterification at a target site in duplex DNA. Releases the supercoiling and torsional tension of DNA introduced during the DNA replication and transcription by transiently cleaving and rejoining one strand of the DNA duplex. The scissile phosphodiester is attacked by the catalytic tyrosine of the enzyme, resulting in the formation of a DNA-(5'-phosphotyr…	NA	DNA topoisomerase 3-alpha	DNA topoisomerase 3-alpha isoform X2
jg2074	nuclease HARBI1	DDE	NA	hypothetical protein BVRB_1g009240
jg2075	Putative serine esterase (DUF676)	NA	NA	hypothetical protein F0562_031418
jg2076	Auxin response factors (ARFs) are transcriptional factors that bind specifically to the DNA sequence 5'-TGTCTC-3' found in the auxin-responsive promoter elements (AuxREs)	Auxin | B3	Auxin response factor 18	PREDICTED: auxin response factor 18 isoform X1
jg2077	Myb/SANT-like DNA-binding domain	NA	NA	uncharacterized protein LOC110693706 isoform X3
jg2071	Ganglioside-induced differentiation-associated protein	Divergent	Ganglioside-induced differentiation-associated protein 2	ganglioside-induced differentiation-associated protein 2-like
jg2072	Proteasome activator subunit	Uncharacterised	Proteasome activator subunit 4	proteasome activator subunit 4-like
jg2073	Myb/SANT-like DNA-binding domain	Myb/SANT-like	NA	PREDICTED: uncharacterized protein LOC104902848 isoform X1
jg2078	Acetyltransferase (GNAT) domain	Acetyltransferase	NA	uncharacterized protein LOC110801938
jg2079	laf3,laf3 isf1,laf3 isf2	Amidohydrolase	Protein LONG AFTER FAR-RED 3	uncharacterized protein LOC110718392
jg12625	Nucleotide-diphospho-sugar transferase family protein	Nucleotide-diphospho-sugar	Uncharacterized protein At4g15970	PREDICTED: uncharacterized protein At4g15970
jg12624	Zinc finger protein	Zinc-finger	Protein indeterminate-domain 5, chloroplastic	protein indeterminate-domain 5, chloroplastic-like isoform X1
jg18419	NA	NA	NA	uncharacterized protein LOC110706225
jg8689	Zinc finger protein	C2H2-type	NA	PREDICTED: zinc finger protein ZAT12
jg8688	Zinc finger protein	C2H2-type	Zinc finger protein ZAT11	PREDICTED: zinc finger protein ZAT12
jg8680	Transcription factor	Myb-like	Transcription factor MYB59	transcription factor MYB59 isoform X1
jg8683	Belongs to the 'GDSL' lipolytic enzyme family	GDSL-like	GDSL esterase/lipase At1g29660	hypothetical protein CTI12_AA189440
jg8682	Protein UPSTREAM OF	Domain	Protein UPSTREAM OF FLC	protein UPSTREAM OF FLC-like isoform X1
jg8684	Hydrolyzes glycerol-phospholipids at the terminal phosphodiesteric bond	Phospholipase	Phospholipase D delta	PREDICTED: phospholipase D delta
jg8687	methyl-CpG-binding domain-containing protein	Methyl-CpG	Methyl-CpG-binding domain-containing protein 7	PREDICTED: methyl-CpG-binding domain-containing protein 7
jg8686	nuclease HARBI1	DDE	Protein ALP1-like	PREDICTED: putative nuclease HARBI1
jg23287	serine threonine-protein kinase	Protein	Serine/threonine-protein kinase AFC2	PREDICTED: serine/threonine-protein kinase AFC2 isoform X2
jg23286	NA	NA	NA	small G protein signaling modulator 1-like isoform X4
jg23283	NA	NA	NA	PREDICTED: uncharacterized protein LOC104893589
jg15939	Pentatricopeptide repeat-containing protein At1g74900	PPR | PPR	Pentatricopeptide repeat-containing protein At1g74900, mitochondrial	pentatricopeptide repeat-containing protein At1g74900, mitochondrial
jg23288	WD40 repeats	Ribosomal	60S ribosomal protein L39-3	uncharacterized protein LOC110801959
jg3305	xylosyltransferase	Core-2/I-Branching	Beta-glucuronosyltransferase GlcAT14A	PREDICTED: beta-glucuronosyltransferase GlcAT14A-like
jg3307	Domain of unknown function (DUF569)	Domain	NA	PREDICTED: uncharacterized protein LOC104887420
jg3306	Pentatricopeptide repeat-containing protein	PPR | PPR	Pentatricopeptide repeat-containing protein At5g39980, chloroplastic	pentatricopeptide repeat-containing protein At5g39980, chloroplastic
jg3301	Belongs to the AAA ATPase family	Domain | ATPase	AAA-ATPase ASD, mitochondrial	PREDICTED: AAA-ATPase At3g28580-like
jg3300	Belongs to the AAA ATPase family	Domain | ATPase	AAA-ATPase ASD, mitochondrial	PREDICTED: AAA-ATPase At3g28580-like
jg8535	Encoded by	NA	NA	hypothetical protein PHAVU_010G074800g
jg3302	Belongs to the AAA ATPase family	Domain | ATPase	AAA-ATPase ASD, mitochondrial	AAA-ATPase At3g28580
jg8539	Uncharacterized protein K02A2.6-like	Integrase	NA	PREDICTED: uncharacterized protein LOC109134872
jg8538	NA	NA	NA	hypothetical protein BVRB_8g187620
jg3309	Domain of unknown function (DUF569)	Domain	NA	uncharacterized protein LOC110795359
jg3308	Domain of unknown function (DUF569)	Domain	NA	PREDICTED: uncharacterized protein LOC104887419
jg29900	Organic cation carnitine transporter	Sugar	Organic cation/carnitine transporter 4	PREDICTED: organic cation/carnitine transporter 4
jg29901	NA	NA	NA	uncharacterized protein LOC110693160
jg29902	Glycine-rich RNA-binding protein	RNA	Organelle RRM domain-containing protein 2, mitochondrial	organelle RRM domain-containing protein 2, mitochondrial-like
jg29903	Belongs to the glycosyl hydrolase 1 family	Glycosyl	Putative beta-glucosidase 41	PREDICTED: putative beta-glucosidase 41
jg29904	Belongs to the class I-like SAM-binding methyltransferase superfamily. mRNA cap 0 methyltransferase family	mRNA	mRNA cap guanine-N7 methyltransferase 1	mRNA cap guanine-N7 methyltransferase 1-like
jg29905	NA	NA	NA	uncharacterized protein LOC110693165
jg29906	Protein of unknown function, DUF538	Protein	NA	PREDICTED: uncharacterized protein At5g01610
jg29907	Indole-3-acetic acid-amido synthetase	GH3	Indole-3-acetic acid-amido synthetase GH3.6	indole-3-acetic acid-amido synthetase GH3.5-like
jg29908	WD repeat-containing protein	Anaphase-promoting | WD	WD repeat-containing protein 25	WD repeat-containing protein 25
jg29909	transcription factor	NA	Transcription factor bHLH123	PREDICTED: transcription factor bHLH123 isoform X1
jg26101	CRIB domain-containing protein	P21-Rho-binding	CRIB domain-containing protein RIC10	CRIB domain-containing protein RIC10-like isoform X1
jg26100	Protein PHLOEM PROTEIN 2-LIKE	Phloem	Protein PHLOEM PROTEIN 2-LIKE A1	hypothetical protein BVRB_8g200190
jg26103	nuclear transport factor	Nuclear	Nuclear transport factor 2A	PREDICTED: nuclear transport factor 2
jg26102	Belongs to the syntaxin family	SNARE | Syntaxin	Syntaxin-125	PREDICTED: syntaxin-125-like
jg26105	NA	Prolamin-like	NA	hypothetical protein BVRB_8g200130
jg26104	dolichyl-diphosphooligosaccharide--protein glycosyltransferase subunit	OST3	Probable dolichyl-diphosphooligosaccharide--protein glycosyltransferase subunit 3B	probable dolichyl-diphosphooligosaccharide--protein glycosyltransferase subunit 3B
jg26107	Catalyzes xyloglucan endohydrolysis (XEH) and or endotransglycosylation (XET). Cleaves and religates xyloglucan polymers, an essential constituent of the primary cell wall, and thereby participates in cell wall construction of growing tissues	Xyloglucan | Glycosyl	Probable xyloglucan endotransglucosylase/hydrolase protein 8	PREDICTED: probable xyloglucan endotransglucosylase/hydrolase protein 8
jg26106	Pentatricopeptide repeat-containing protein	PPR	Pentatricopeptide repeat-containing protein At4g21170	PREDICTED: pentatricopeptide repeat-containing protein At4g21170
jg26109	NA	EF-hand	Calmodulin	uncharacterized protein LOC110687322
jg26108	Cysteine-rich PDZ-binding	Microtubule-associated	Cysteine-rich PDZ-binding protein	cysteine-rich PDZ-binding protein
jg22455	DNA RNA polymerases superfamily protein	NA	NA	uncharacterized protein LOC110720719
jg8704	Reverse transcriptase (RNA-dependent DNA polymerase)	Reverse	Retrovirus-related Pol polyprotein from transposon RE2	uncharacterized protein LOC110694344
jg22454	Annexin A13-like	Annexin	Annexin D8	annexin-like protein RJ4
jg10359	RNA recognition motif	RNA	Glycine-rich RNA-binding protein 2, mitochondrial	cleavage and polyadenylation specificity factor subunit 6-like
jg10358	Belongs to the actin family	Actin	Actin-related protein 3	actin-related protein 3
jg10355	component of the eukaryotic translation initiation factor 3 (eIF-3) complex, which is involved in protein synthesis of a specialized repertoire of mRNAs and, together with other initiation factors, stimulates binding of mRNA and methionyl-tRNAi to the 40S ribosome. The eIF-3 complex specifically targets and initiates translation of a subset of mRNAs involved in cell proliferation	WD	Eukaryotic translation initiation factor 3 subunit I	eukaryotic translation initiation factor 3 subunit I-like
jg10354	Protein terminal ear1	RNA | RNA	Protein terminal ear1 homolog	protein terminal ear1-like
jg10357	Oxysterol-binding protein-related protein	Oxysterol-binding | Pleckstrin	Oxysterol-binding protein-related protein 1D	oxysterol-binding protein-related protein 1D-like
jg10356	D-cysteine desulfhydrase 2	NA	D-cysteine desulfhydrase 2, mitochondrial	D-cysteine desulfhydrase 2, mitochondrial-like isoform X1
jg10351	Vegetative incompatibility protein	WD	Protein JINGUBANG	protein JINGUBANG-like
jg10350	NA	NA	NA	hypothetical protein BVRB_014490
jg10353	Belongs to the universal ribosomal protein uL6 family	Ribosomal	60S ribosomal protein L6, mitochondrial	uncharacterized protein LOC110695739
jg10352	Belongs to the peptidase C1 family	Papain | Cathepsin	Vignain	PREDICTED: vignain
jg4359	Removes the phosphate from trehalose 6-phosphate to produce free trehalose	Trehalose-phosphatase	Probable trehalose-phosphate phosphatase D	PREDICTED: probable trehalose-phosphate phosphatase C isoform X2
jg30035	NA	F-box	Putative F-box/LRR-repeat protein At1g56400	PREDICTED: putative F-box/LRR-repeat protein At3g18150 isoform X2
jg11351	NA	NA	NA	uncharacterized protein LOC110709287
jg29019	Regulator of Vps4 activity in the MVB pathway protein	Regulator	NA	hypothetical protein SOVF_175900 isoform A
jg29016	rop guanine nucleotide exchange factor	PRONE	Rop guanine nucleotide exchange factor 1	PREDICTED: rop guanine nucleotide exchange factor 1
jg29017	Core-2 I-branching beta-1,6-N-acetylglucosaminyltransferase family protein	Core-2/I-Branching	Glycosyltransferase BC10	uncharacterized protein LOC110737924 isoform X1
jg29014	Protease Do-like 1 chloroplastic	PDZ | Trypsin-like	Protease Do-like 1, chloroplastic	PREDICTED: protease Do-like 1, chloroplastic
jg4354	Long chain acyl-CoA synthetase	AMP-binding	Long chain acyl-CoA synthetase 4	long chain acyl-CoA synthetase 4-like
jg29012	NA	NA	NA	uncharacterized protein LOC110720676
jg29013	NA	NA	NA	hypothetical protein BVRB_9g207900
jg29010	Copper-transporting ATPase PAA1	NA	Copper-transporting ATPase PAA1, chloroplastic	hypothetical protein BVRB_9g215000
jg16218	transcription factor	NA	Uncharacterized protein At4g06598	PREDICTED: uncharacterized protein At4g06598
jg16219	magnesium transporter	NA	Magnesium transporter MRS2-4	magnesium transporter MRS2-4-like
jg16212	Belongs to the universal ribosomal protein uS17 family	Ribosomal	30S ribosomal protein S17, chloroplastic	30S ribosomal protein S17, chloroplastic-like
jg16213	Homeobox-leucine zipper protein GLABRA	START | Homeodomain	Homeobox-leucine zipper protein GLABRA 2	homeobox-leucine zipper protein GLABRA 2-like
jg16210	guanine nucleotide exchange factor	PRONE	Rop guanine nucleotide exchange factor 12	PREDICTED: rop guanine nucleotide exchange factor 12
jg16211	Photosystem I reaction center subunit	Photosystem	Photosystem I reaction center subunit VI, chloroplastic	PsaH
jg16216	Belongs to the serpin family	Serpin	Serpin-Z2A	PREDICTED: serpin-Z2B isoform X1
jg16217	golgin candidate	TATA | TATA	Golgin candidate 5	golgin candidate 5-like
jg16214	Protein CURVATURE THYLAKOID 1C	CAAD	Protein CURVATURE THYLAKOID 1C, chloroplastic	protein CURVATURE THYLAKOID 1C, chloroplastic isoform X2
jg13196	UPF0261 protein	Phosphoenolpyruvate | Uncharacterised	ToMV susceptible protein tm-1(GCR26)	PREDICTED: uncharacterized protein LOC104895066 isoform X1
jg13197	Heavy-metal-associated domain	Heavy-metal-associated	Heavy metal-associated isoprenylated plant protein 2	heavy metal-associated isoprenylated plant protein 2-like
jg13194	Catalyzes xyloglucan endohydrolysis (XEH) and or endotransglycosylation (XET). Cleaves and religates xyloglucan polymers, an essential constituent of the primary cell wall, and thereby participates in cell wall construction of growing tissues	Glycosyl | Xyloglucan	Probable xyloglucan endotransglucosylase/hydrolase protein 6	probable xyloglucan endotransglucosylase/hydrolase protein 6
jg13195	homeobox-leucine zipper protein	Homeodomain | Homeobox	Homeobox-leucine zipper protein HAT22	homeobox-leucine zipper protein HAT22-like
jg13192	Ribosomal L18 of archaea, bacteria, mitoch. and chloroplast	Ribosomal	NA	uncharacterized protein LOC110722449
jg13193	Membrane protein-like protein	Sulfite	Sulfite exporter TauE/SafE family protein 3	hypothetical protein F0562_003781
jg13190	ubiquitin-conjugating enzyme	Ubiquitin-conjugating	Ubiquitin-conjugating enzyme E2 2	ubiquitin-conjugating enzyme E2 2-like
jg13191	NA	Berberine | FAD	Berberine bridge enzyme-like 8	PREDICTED: berberine bridge enzyme-like 7
jg13198	S-adenosyl-L-methionine carboxyl methyltransferase family protein	SAM	Salicylate carboxymethyltransferase	salicylate carboxymethyltransferase-like
jg13199	NA	NA	NA	uncharacterized protein LOC110682527
jg6218	F-box protein	Protein	NA	PREDICTED: F-box protein At2g26160
jg6219	Bifunctional phosphatase IMPL2	Inositol	Bifunctional phosphatase IMPL2, chloroplastic	PREDICTED: bifunctional phosphatase IMPL2, chloroplastic
jg6214	U11 U12 small nuclear ribonucleoprotein 25 kDa	Ubiquitin-like	U11/U12 small nuclear ribonucleoprotein 25 kDa protein	U11/U12 small nuclear ribonucleoprotein 25 kDa protein-like
jg6216	Transmembrane protein 115-like	Eukaryotic	Rhomboid-like protein 19	PREDICTED: rhomboid-like protein 19 isoform X1
jg6217	Plant non-specific lipid-transfer proteins transfer phospholipids as well as galactolipids across membranes. May play a role in wax or cutin deposition in the cell walls of expanding epidermal cells and certain secretory tissues	Probable	Non-specific lipid-transfer protein	PREDICTED: non-specific lipid-transfer protein 1
jg6210	Belongs to the GST superfamily	Glutathione | Glutathione	Glutathione S-transferase	glutathione S-transferase-like
jg6211	Carbamoyl-phosphate synthase small chain	Carbamoyl-phosphate | Glutamine	Carbamoyl-phosphate synthase small chain, chloroplastic	PREDICTED: carbamoyl-phosphate synthase small chain, chloroplastic
jg6212	Methyltransferase-like protein	NA	eEF1A lysine and N-terminal methyltransferase	methyltransferase-like protein 13
jg6213	Belongs to the disease resistance NB-LRR family	NB-ARC | Rx	Putative disease resistance protein RGA1	putative disease resistance protein RGA3
jg16968	Protein TPX2-like isoform X1	Cell	NA	PREDICTED: uncharacterized protein LOC104906595 isoform X2
jg16960	beta-D-xylosidase 7	Glycosyl | Glycosyl | Fibronectin	Probable beta-D-xylosidase 7	PREDICTED: probable beta-D-xylosidase 7
jg16961	Belongs to the disease resistance NB-LRR family	Leucine | Rx | NB-ARC	Putative disease resistance protein RGA1	putative disease resistance protein RGA4
jg16963	aminotransferase	Aminotransferase	Probable aminotransferase ACS12	hypothetical protein SOVF_077280
jg16964	Hydroxyproline-rich glycoprotein family protein	NA	NA	uncharacterized protein LOC110697173
jg16965	zinc finger A20 and AN1 domain-containing stress-associated protein	AN1-like | A20-like	Zinc finger A20 and AN1 domain-containing stress-associated protein 1	hypothetical protein SOVF_077260
jg16966	Domain of unknown function (DUF3475)	Protein | Domain	NA	uncharacterized protein LOC110697367
jg16967	Cleavage and polyadenylation specificity factor	Mono-functional | CPSF	Cleavage and polyadenylation specificity factor subunit 1	PREDICTED: cleavage and polyadenylation specificity factor subunit 1
jg19293	NA	Ankyrin	NA	PREDICTED: serine/threonine-protein phosphatase 6 regulatory ankyrin repeat subunit B-like
jg12244	mizu-kussei	Protein	Protein MIZU-KUSSEI 1	protein MIZU-KUSSEI 1-like
jg12247	3'-5'-exoribonuclease activity	Exonuclease	Oligoribonuclease	oligoribonuclease isoform X1
jg12246	nuclear matrix constituent protein 1-like	NA	Protein CROWDED NUCLEI 2	protein CROWDED NUCLEI 3-like
jg12241	Belongs to the SKP1 family	Skp1 | Skp1	SKP1-like protein 1A	hypothetical protein AQUCO_01700330v1
jg19296	epoxide hydrolase	NA	Epoxide hydrolase A	hypothetical protein BVRB_3g067130
jg12243	Proline-rich spliceosome-associated (PSP) family protein zinc knuckle (CCHC-type) family protein	PSP	Zinc finger CCHC domain-containing protein 8	uncharacterized protein LOC110685974
jg12242	Nudix hydrolase	NUDIX	Nudix hydrolase 1	nudix hydrolase 1-like
jg19298	Acylpyruvase FAHD1, mitochondrial-like	Fumarylacetoacetate	Probable acylpyruvase FAHD1, mitochondrial	acylpyruvase FAHD1, mitochondrial-like isoform X2
jg12248	decapping	Eukaryotic | Scd6-like | FDF	Protein decapping 5	protein decapping 5-like
jg21348	60s ribosomal protein	Ribosomal	60S ribosomal protein L24	60S ribosomal protein L24
jg21349	Inactive rhomboid protein	Rhomboid	RHOMBOID-like protein 2	PREDICTED: RHOMBOID-like protein 2
jg21346	E3 ubiquitin-protein ligase	Ring	E3 ubiquitin-protein ligase At1g12760	LOW QUALITY PROTEIN: E3 ubiquitin-protein ligase At4g11680-like
jg21347	replication factor C	Replication | ATPase	Replication factor C subunit 2	hypothetical protein SOVF_025430
jg21344	NA	NA	NA	hypothetical protein BVRB_5g100890
jg21345	Plant family of unknown function (DUF810)	Unc-13	Protein unc-13 homolog	uncharacterized protein LOC110802126 isoform X1
jg21342	bifunctional UDP-glucose 4-epimerase and UDP-xylose 4-epimerase	GDP-mannose	Bifunctional UDP-glucose 4-epimerase and UDP-xylose 4-epimerase 1	bifunctional UDP-glucose 4-epimerase and UDP-xylose 4-epimerase 1-like
jg21343	Heat Stress Transcription Factor	HSF-type	Heat stress transcription factor B-2b	heat stress transcription factor B-2b
jg21340	Myb-related protein	Myb-like	Transcription factor MYB3R-5	hypothetical protein BVRB_5g100850
jg21341	Xyloglucan fucosyltransferase	Xyloglucan	Galactoside 2-alpha-L-fucosyltransferase	hypothetical protein BVRB_5g100860
jg3450	Protein ABIL2-like isoform X1	NA	Protein ABIL2	protein ABIL2-like
jg19437	NA	NA	NA	uncharacterized protein LOC110731976 isoform X2
jg19436	NA	NA	NA	hypothetical protein SOVF_178770, partial
jg19435	Electron transfer flavoprotein subunit beta	NA	Electron transfer flavoprotein subunit beta, mitochondrial	PREDICTED: electron transfer flavoprotein subunit beta, mitochondrial
jg19434	Ubiquitin carboxyl-terminal hydrolase	Ubiquitin	Ubiquitin carboxyl-terminal hydrolase 14	ubiquitin carboxyl-terminal hydrolase 14-like isoform X2
jg19433	Belongs to the universal ribosomal protein uS19 family	NA	40S ribosomal protein S15	40S ribosomal protein S15
jg19432	ureide permease	Ureide	Ureide permease 2	ureide permease 2-like
jg19431	NA	Ulp1	NA	protein TOO MANY MOUTHS-like isoform X2
jg19430	General transcription factor 3C polypeptide 5-like	Tau95	General transcription factor 3C polypeptide 5	hypothetical protein SOVF_156450 isoform A
jg7165	Armadillo/beta-catenin-like repeats	NA	Probable serine/threonine-protein kinase tsuA	hypothetical protein
jg7164	Embryonic protein DC-8-like	Late	Late embryogenesis abundant protein ECP63	late embryogenesis abundant protein ECP63-like isoform X1
jg7167	Sulfite exporter TauE/SafE	Sulfite	Sulfite exporter TauE/SafE family protein 4	PREDICTED: uncharacterized protein LOC104898535
jg7166	serine threonine-protein kinase	Protein	Serine/threonine-protein kinase TIO	PREDICTED: serine/threonine-protein kinase TIO isoform X1
jg7160	NA	NA	NA	uncharacterized protein LOC110700084
jg19438	NA	NA	NA	uncharacterized protein LOC110801123
jg11604	NA	Ulp1	NA	uncharacterized protein LOC110688942 isoform X2
jg11605	May be involved in modulation of pathogen defense and leaf cell death	Mlo	MLO-like protein 1	MLO-like protein 1
jg11606	fasciclin-like arabinogalactan protein	NA	Putative fasciclin-like arabinogalactan protein 20	PREDICTED: uncharacterized protein LOC104896625
jg11601	NA	Tetratricopeptide	Tetratricopeptide repeat protein 5	LOW QUALITY PROTEIN: tetratricopeptide repeat protein 5-like
jg11602	NA	NA	DNA-directed RNA polymerases II and IV subunit 5A	NA
jg11608	Pentatricopeptide repeat-containing protein	PPR | PPR	Pentatricopeptide repeat-containing protein At1g71060, mitochondrial	pentatricopeptide repeat-containing protein At1g71060, mitochondrial
jg11609	Belongs to the peptidase A1 family	Xylanase | Xylanase	Probable aspartic proteinase GIP2	PREDICTED: basic 7S globulin
jg18523	Belongs to the UDP-glycosyltransferase family	NA	Scopoletin glucosyltransferase	scopoletin glucosyltransferase-like
jg18520	zinc finger CCCH domain-containing protein	CCCH-type | RNA	Zinc finger CCCH domain-containing protein 42	PREDICTED: zinc finger CCCH domain-containing protein 25
jg18521	Belongs to the cyclin family	Cyclin,	Cyclin-T1-4	PREDICTED: cyclin-T1-4 isoform X1
jg15730	Belongs to the expansin family	Expansin | Lytic	Expansin-like A2	PREDICTED: expansin-like A2
jg15731	Cytokinin-activating enzyme working in the direct activation pathway. Phosphoribohydrolase that converts inactive cytokinin nucleotides to the biologically active free-base forms	Possible	Cytokinin riboside 5'-monophosphate phosphoribohydrolase LOG5	PREDICTED: cytokinin riboside 5'-monophosphate phosphoribohydrolase LOG5
jg18524	Belongs to the UDP-glycosyltransferase family	NA	UDP-glycosyltransferase 73B3	scopoletin glucosyltransferase-like
jg18525	calcium-dependent protein kinase	EF	Calcium-dependent protein kinase 13	CPK5 (calmodulin-domain protein kinase 5)
jg18528	Root cap	Root	NA	uncharacterized protein LOC110717740
jg18529	Root cap	Root	NA	hypothetical protein SOVF_176230
jg15738	Protein of unknown function (DUF632)	Protein | Protein	Nitrate regulatory gene2 protein	uncharacterized protein LOC110738563
jg15739	NAD(P)-binding Rossmann-fold superfamily protein	NmrA-like	Protein HIGH CHLOROPHYLL FLUORESCENCE PHENOTYPE 244, chloroplastic	uncharacterized protein ycf39-like
jg6758	40s ribosomal protein	Ribosomal	40S ribosomal protein S17	40S ribosomal protein S17-like
jg3139	NA	Rx	NA	NA
jg32052	Belongs to the cation transport ATPase (P-type) (TC 3.A.3) family. Type IV subfamily	Phospholipid-translocating | Cation | Phospholipid-translocating	Phospholipid-transporting ATPase 1	phospholipid-transporting ATPase 1-like
jg32050	NA	NA	NA	hypothetical protein BVRB_6g143160
jg3135	cytochrome P450	Cytochrome	Cytochrome P450 98A2	hypothetical protein BVRB_2g042320
jg32056	inactive leucine-rich repeat receptor-like protein kinase	Leucine | Protein	Probable inactive leucine-rich repeat receptor-like protein kinase At3g03770	probable inactive leucine-rich repeat receptor-like protein kinase At3g03770
jg3133	Belongs to the formin-like family	C2	Formin-like protein 20	PREDICTED: formin-like protein 20
jg32054	serine threonine-protein kinase	Protein	Serine/threonine-protein kinase STY13	PREDICTED: serine/threonine-protein kinase STY8 isoform X2
jg32055	NA	NA	NA	hypothetical protein BVRB_013040
jg14956	transposition, RNA-mediated	Acyl-coenzyme	Peroxisomal acyl-coenzyme A oxidase 1	protein SIEL
jg14955	DNA-directed RNA polymerase	NA	DNA-directed RNA polymerase V subunit 7	DNA-directed RNA polymerase V subunit 7-like
jg14954	plasmodesmata callose-binding protein	X8	PLASMODESMATA CALLOSE-BINDING PROTEIN 5	PREDICTED: PLASMODESMATA CALLOSE-BINDING PROTEIN 5 isoform X1
jg14953	E3 ubiquitin-protein ligase	Ring	E3 ubiquitin-protein ligase ATL41	PREDICTED: E3 ubiquitin-protein ligase ATL41
jg14950	Rop guanine nucleotide exchange factor	PRONE	Rop guanine nucleotide exchange factor 14	rop guanine nucleotide exchange factor 14-like
jg14959	plasmodesmata callose-binding protein	X8	PLASMODESMATA CALLOSE-BINDING PROTEIN 5	PREDICTED: PLASMODESMATA CALLOSE-BINDING PROTEIN 5 isoform X1
jg14958	NA	NA	NA	hypothetical protein SOVF_127150
jg17602	Belongs to the syntaxin family	SNARE | Syntaxin-like	Syntaxin-21	syntaxin-22-like isoform X2
jg17603	nucleic acid binding protein	RNA	Binding partner of ACD11 1	hypothetical protein SOVF_052070
jg17600	Mitochondrial ribosome-associated GTPase	50S	DAR GTPase 2, mitochondrial	PREDICTED: DAR GTPase 2, mitochondrial
jg17601	Heat stress transcription factor	HSF-type	Heat stress transcription factor A-1	heat stress transcription factor A-1e-like
jg17606	calcium-binding protein	EF-hand	Probable calcium-binding protein CML18	PREDICTED: probable calcium-binding protein CML18
jg17604	Ferredoxins are iron-sulfur proteins that transfer electrons in a wide variety of metabolic reactions	2Fe-2S	Ferredoxin-3, chloroplastic	PREDICTED: ferredoxin, root R-B1
jg17605	pectinesterase	Pectinesterase | Plant	Probable pectinesterase/pectinesterase inhibitor 61	probable pectinesterase/pectinesterase inhibitor 61
jg17608	Pectate lyase	Pectate	Probable pectate lyase 5	probable pectate lyase 5
jg17609	Mta sah nucleosidase	Phosphorylase	Bark storage protein A	bark storage protein A-like
jg16551	NA	NA	NA	uncharacterized protein LOC110718873
jg4536	Protein NRT1 PTR FAMILY	POT	Protein NRT1/ PTR FAMILY 5.10	PREDICTED: protein NRT1/ PTR FAMILY 5.10
jg16553	Endoglucanase	Glycosyl	Endoglucanase 24	hypothetical protein BVRB_9g216520 isoform B
jg4534	NA	Plant	NA	NA
jg4533	Protein NRT1 PTR FAMILY	POT	Protein NRT1/ PTR FAMILY 5.10	protein NRT1/ PTR FAMILY 5.10-like
jg4532	60S ribosomal Protein	Ribosomal	60S ribosomal protein L35a-3	60S ribosomal protein L35a-3
jg16557	Transcriptional activator that specifically binds 5'- GATA-3' or 5'-GAT-3' motifs within gene promoters	GATA	GATA transcription factor 5	GATA transcription factor 7-like
jg4530	Patellin-3-like	CRAL/TRIO, | CRAL/TRIO	Patellin-3	patellin-3-like
jg16559	SH3 domain-containing protein	Variant	SH3 domain-containing protein 2	PREDICTED: SH3 domain-containing protein 2
jg16558	Secretory pathway protein Sec39	Secretory	MAG2-interacting protein 2	PREDICTED: MAG2-interacting protein 2
jg4539	Belongs to the nonaspanin (TM9SF) (TC 9.A.2) family	Endomembrane	Transmembrane 9 superfamily member 1	PREDICTED: transmembrane 9 superfamily member 1
jg4538	Belongs to the nonaspanin (TM9SF) (TC 9.A.2) family	Endomembrane	Transmembrane 9 superfamily member 1	PREDICTED: transmembrane 9 superfamily member 1
jg2272	zinc finger	Retrotransposon | Integrase | RNase | Reverse | Zinc	Transposon Ty3-I Gag-Pol polyprotein	gag-pol polyprotein
jg2273	Belongs to the class-I aminoacyl-tRNA synthetase family	tRNA	Valine--tRNA ligase, chloroplastic/mitochondrial 2	valine--tRNA ligase, chloroplastic/mitochondrial 2 isoform X1
jg2270	DNA RNA polymerases superfamily protein	Zinc | Retrotransposon	NA	uncharacterized protein LOC110703982
jg2271	DNA RNA polymerases superfamily protein	NA	NA	uncharacterized protein LOC110731999
jg2276	Plant transposase (Ptta/En/Spm family)	NA	NA	uncharacterized protein LOC110685916
jg2277	transposon protein	Domain	NA	uncharacterized protein LOC110703174
jg2274	macrophage migration inhibitory factor	NA	NA	macrophage migration inhibitory factor homolog
jg2275	NA	NA	NA	uncharacterized protein LOC110687769
jg2279	NA	NA	Cysteine protease RD19A	cysteine protease RD19A-like
jg24265	Long chain acyl-CoA synthetase	AMP-binding	Long chain acyl-CoA synthetase 1	long chain acyl-CoA synthetase 1-like
jg6971	F-box LRR-repeat protein	F-box	F-box/LRR-repeat protein At1g67190	PREDICTED: F-box/LRR-repeat protein At1g67190
jg6970	NA	NA	NA	uncharacterized protein LOC110690760 isoform X1
jg6973	isoform X1	NA	NA	uncharacterized protein LOC110694998 isoform X1
jg6972	Protein ABSCISIC ACID-INSENSITIVE	bZIP	Protein ABSCISIC ACID-INSENSITIVE 5	PREDICTED: protein ABSCISIC ACID-INSENSITIVE 5
jg6975	Germin-like protein subfamily 3 member	Cupin	Germin-like protein subfamily 3 member 2	PREDICTED: germin-like protein subfamily 3 member 2
jg6974	Transcription initiation factor TFIID subunit	TAFII55	Transcription initiation factor TFIID subunit 7	PREDICTED: transcription initiation factor TFIID subunit 7
jg6977	piezo-type mechanosensitive ion channel homolog	Piezo	Piezo-type mechanosensitive ion channel homolog	PREDICTED: piezo-type mechanosensitive ion channel homolog isoform X1
jg6976	Plant self-incompatibility protein S1	Plant	S-protein homolog 21	S-protein homolog 1-like
jg6979	Hydrolase, alpha beta fold family protein	Alpha/beta	NA	uncharacterized protein LOC110729352 isoform X1
jg6978	Hydrolase, alpha beta fold family protein	Alpha/beta	NA	uncharacterized protein LOC110729352 isoform X1
jg18275	Inositol-tetrakisphosphate 1-kinase	Inositol	Inositol 1,3,4-trisphosphate 5/6-kinase 4	PREDICTED: inositol 1,3,4-trisphosphate 5/6-kinase 4 isoform X1
jg28794	zinc finger	RNase | Retrotransposon | Zinc | Reverse | Integrase	Transposon Ty3-I Gag-Pol polyprotein	gag-pol polyprotein
jg28795	Uncharacterized protein K02A2.6-like	Reverse | Reverse | RNase	Retrovirus-related Pol polyprotein from transposon opus	PREDICTED: uncharacterized protein LOC104906499
jg24268	Agenet domain	Agenet	Protein AGENET DOMAIN (AGD)-CONTAINING P1	DUF724 domain-containing protein 1-like isoform X2
jg5401	sulfate transporter	STAS | Sulfate	Sulfate transporter 1.2	sulfate transporter 1.2-like
jg27084	Membrane-bound transcription factor site-1	Subtilase	Subtilisin-like protease SBT6.1	PREDICTED: subtilisin-like protease SBT6.1 isoform X1
jg5403	phosphatidylglycerol acyl-chain remodeling	NA	Protein SERAC1	uncharacterized protein LOC110732042
jg10207	RING-type E3 ubiquitin transferase	U-box	U-box domain-containing protein 19	U-box domain-containing protein 19-like
jg10206	Catalyzes xyloglucan endohydrolysis (XEH) and or endotransglycosylation (XET). Cleaves and religates xyloglucan polymers, an essential constituent of the primary cell wall, and thereby participates in cell wall construction of growing tissues	Glycosyl | Xyloglucan	Probable xyloglucan endotransglucosylase/hydrolase protein 33	hypothetical protein SOVF_006820
jg24966	Signal recognition particle receptor subunit	Signal	Signal recognition particle receptor subunit beta	PREDICTED: signal recognition particle receptor subunit beta
jg10205	Aldehyde dehydrogenase family	Aldehyde	Aldehyde dehydrogenase family 2 member B7, mitochondrial	aldehyde dehydrogenase family 2 member B7, mitochondrial-like isoform X2
jg17256	Pentatricopeptide repeat-containing protein	Pentacotripeptide-repeat	Protein THYLAKOID ASSEMBLY 8-like, chloroplastic	PREDICTED: pentatricopeptide repeat-containing protein At3g46870-like
jg17251	isoform X1	NLI	Uncharacterized FCP1 homology domain-containing protein C1271.03c	PREDICTED: uncharacterized protein LOC104888880
jg10202	U4 U6 small nuclear ribonucleoprotein	Prp31 | snoRNA	U4/U6 small nuclear ribonucleoprotein Prp31 homolog	PREDICTED: U4/U6 small nuclear ribonucleoprotein Prp31 homolog isoform X1
jg32049	NA	NA	NA	uncharacterized protein LOC110776881 isoform X2
jg32048	DNA gyrase subunit A	DNA | DNA	DNA gyrase subunit A, chloroplastic/mitochondrial	PREDICTED: DNA gyrase subunit A, chloroplastic/mitochondrial
jg32044	DNA repair protein XRCC3 homolog	Rad51	DNA repair and recombination protein RadA	PREDICTED: DNA repair protein XRCC3 homolog
jg32047	NA	NA	NA	hypothetical protein BVRB_7g161160
jg32040	DNA repair REX1-B	DNA	NA	uncharacterized protein LOC110798077 isoform X1
jg32042	Protein FAR1-RELATED SEQUENCE	NA	NA	protein FAR-RED IMPAIRED RESPONSE 1-like
jg17849	Belongs to the peptidase A1 family	Xylanase | Xylanase	Aspartic proteinase-like protein 2	PREDICTED: aspartic proteinase-like protein 2
jg2404	NA	NA	NA	PREDICTED: uncharacterized protein LOC104893977
jg26349	Lactosylceramide	Glycosyltransferase | Alpha	Uncharacterized protein At4g19900	PREDICTED: uncharacterized protein At4g19900
jg26347	RNA polymerase-associated protein	Plus-3	Protein RTF1 homolog	PREDICTED: protein RTF1 homolog
jg26346	Bifunctional epoxide hydrolase 2-like	alpha/beta	Epoxide hydrolase A	uncharacterized protein LOC110786584
jg26345	Wings apart-like protein regulation of heterochromatin	Wings	Wings apart-like protein homolog	uncharacterized protein LOC110786582
jg26344	NA	NA	NA	uncharacterized protein LOC110706724
jg26343	NA	NA	NA	uncharacterized protein LOC110706724
jg26342	NA	NA	NA	late embryogenesis abundant protein D-29-like
jg26341	RNA polymerase II C-terminal domain phosphatase-like	Double-stranded | NLI	RNA polymerase II C-terminal domain phosphatase-like 1	PREDICTED: RNA polymerase II C-terminal domain phosphatase-like 1
jg26340	Clathrin is the major protein of the polyhedral coat of coated pits and vesicles	Clathrin	Clathrin light chain 1	PREDICTED: clathrin light chain 2
jg24279	Transcription factor	Myb-like	Transcription factor MYB2	transcription factor MYB2-like
jg24278	pectinesterase	Pectinesterase	Probable pectinesterase 53	pectinesterase QRT1-like
jg24271	NA	Insulin-induced	NA	uncharacterized protein LOC110732993
jg24273	FtsJ-like methyltransferase	NA	Putative rRNA methyltransferase YqxC	hypothetical protein BT93_K0065
jg24272	DNA methyltransferase 1-associated protein	SANT/Myb-like	SWR1-complex protein 4	PREDICTED: SWR1-complex protein 4 isoform X1
jg24275	Belongs to the heat shock protein 70 family	Hsp70	Heat shock 70 kDa protein 17	PREDICTED: heat shock 70 kDa protein 17
jg24274	UPF0261 protein	Phosphoenolpyruvate | Uncharacterised	ToMV resistance protein Tm-1(GCR237)	uncharacterized protein LOC110682529 isoform X2
jg24277	Belongs to the iron ascorbate-dependent oxidoreductase family	2OG-Fe(II) | non-haem	Gibberellin 2-beta-dioxygenase 2	gibberellin 2-beta-dioxygenase 2
jg26699	U6 snRNA-associated Sm-like protein LSm1	LSM	Sm-like protein LSM1B	sm-like protein LSM1B
jg26698	NA	NA	NA	PREDICTED: uncharacterized protein LOC104884565
jg26691	ribonuclease H protein	Zinc	NA	uncharacterized protein LOC110776679
jg26690	Domain of unknown function (DUF4283)	Domain	NA	uncharacterized protein LOC110804042
jg26693	Catalyzes the interconversion of methylthioribose-1- phosphate (MTR-1-P) into methylthioribulose-1-phosphate (MTRu-1- P)	Initiation	Methylthioribose-1-phosphate isomerase	methylthioribose-1-phosphate isomerase
jg26692	Belongs to the helicase family. RecQ subfamily	Helicase | RecQ | DEAD/DEAH	ATP-dependent DNA helicase Q-like 3	ATP-dependent DNA helicase Q-like 3 isoform X1
jg26695	Inter-alpha-trypsin inhibitor heavy	von	Inter-alpha-trypsin inhibitor heavy chain H3	PREDICTED: inter alpha-trypsin inhibitor, heavy chain 4
jg26694	Protein trichome birefringence-like	GDSL/SGNH-like | PMR5	Protein trichome birefringence-like 16	protein trichome birefringence-like 14
jg26697	beta-amylase	Glycosyl	Beta-amylase 1, chloroplastic	beta-amylase 1, chloroplastic-like
jg26696	Transmembrane protein 184 homolog DDB_G0279555	Organic	Protein LAZ1 homolog 2	protein LAZ1 homolog 2
jg24183	DNAJ heat shock N-terminal domain-containing protein	NA	NA	PREDICTED: uncharacterized protein LOC104894747
jg24182	BRCT domain-containing protein	BRCA1 | twin | PHD-finger	BRCT domain-containing protein At4g02110	PREDICTED: BRCT domain-containing protein At4g02110 isoform X1
jg24181	Transmembrane protein 205	Domain	Transmembrane protein 205	transmembrane protein 205-like
jg24180	Transcription initiation factor TFIID subunit	Transcription	Transcription initiation factor TFIID subunit 13	PREDICTED: transcription initiation factor TFIID subunit 13
jg24187	LRR-repeat protein	NA	NA	LOW QUALITY PROTEIN: putative FBD-associated F-box protein At5g38570
jg24186	B3 domain-containing transcription factor	B3	B3 domain-containing transcription factor VRN1	PREDICTED: B3 domain-containing transcription factor VRN1-like isoform X1
jg24185	Peptidyl-prolyl cis-trans isomerase	FKBP-type	Peptidyl-prolyl cis-trans isomerase FKBP17-1, chloroplastic	PREDICTED: peptidyl-prolyl cis-trans isomerase FKBP17-1, chloroplastic
jg24184	transcription factor	Bromodomain | Bromodomain	Transcription factor GTE1	transcription factor GTE1-like
jg27560	DnaJ homolog subfamily C	GYF | DnaJ	DnaJ homolog subfamily C GRV2	PREDICTED: dnaJ homolog subfamily C GRV2 isoform X1
jg27561	Belongs to the class-II pyridine nucleotide-disulfide oxidoreductase family	Pyridine	Thioredoxin reductase NTRC	hypothetical protein GH714_035635
jg24189	Multidrug resistance protein ABC transporter family protein	Domain	NA	uncharacterized protein LOC110732927
jg27563	beta-D-xylosidase	Glycosyl | Glycosyl | Fibronectin	Beta-xylosidase/alpha-L-arabinofuranosidase 1 (Fragment)	PREDICTED: beta-xylosidase/alpha-L-arabinofuranosidase 2
jg27564	NA	NA	NA	hornerin-like
jg27565	Palmitoyl-protein thioesterase	Palmitoyl	Palmitoyl-protein thioesterase 1	hypothetical protein SOVF_011300
jg27566	Chloroplastic	Flavin	15-cis-phytoene desaturase, chloroplastic/chromoplastic	15-cis-phytoene desaturase, chloroplastic/chromoplastic-like
jg27567	NA	NA	NA	hypothetical protein SOVF_021840
jg20693	DNA-dependent RNA polymerase catalyzes the transcription of DNA into RNA using the four ribonucleoside triphosphates as substrates	Transcription	DNA-directed RNA polymerase III subunit RPC10	hypothetical protein BVRB_5g115390
jg20692	helicase	AAA	Probable helicase MAGATAMA 3	probable helicase DDB_G0274399
jg20691	May act as a component of the auxin efflux carrier	Membrane	Probable auxin efflux carrier component 1c	probable auxin efflux carrier component 1b isoform X2
jg20690	Transcription factor	Helix-loop-helix	Transcription factor bHLH106	PREDICTED: transcription factor bHLH106
jg20697	Belongs to the short-chain dehydrogenases reductases (SDR) family	short	3-oxoacyl-[acyl-carrier-protein] reductase FabG	PREDICTED: uncharacterized protein LOC104889503
jg20696	May act as a component of the auxin efflux carrier	Membrane	Probable auxin efflux carrier component 1c	probable auxin efflux carrier component 1b isoform X2
jg20695	helicase	AAA	Probable helicase MAGATAMA 3	probable helicase DDB_G0274399
jg20699	Ubiquitin-associated domain-containing protein	UBA/TS-N | Rhomboid	Rhomboid-like protein 20	PREDICTED: rhomboid-like protein 20
jg20698	dual specificity protein phosphatase	Dual	Dual specificity protein phosphatase 12	dual specificity protein phosphatase 12-like
jg31538	gibberellin receptor	alpha/beta	Gibberellin receptor GID1C	PREDICTED: gibberellin receptor GID1C
jg31539	WD repeat-containing protein	WD	DNA damage-binding protein cmr1	PREDICTED: WD repeat-containing protein 76
jg31535	Glycine-rich RNA-binding protein	RNA	Organelle RRM domain-containing protein 6, chloroplastic	PREDICTED: glycine-rich RNA-binding protein 4, mitochondrial isoform X3
jg31536	histidine-containing phosphotransfer protein	Hpt	Histidine-containing phosphotransfer protein 1	PREDICTED: histidine-containing phosphotransfer protein 1 isoform X1
jg31537	NA	NA	NA	myosin heavy chain, embryonic smooth muscle isoform-like
jg31530	Autophagy-related protein	Breast | WD	Autophagy-related protein 18h	PREDICTED: autophagy-related protein 18h
jg31531	Autophagy-related protein	Breast | WD	Autophagy-related protein 18h	PREDICTED: autophagy-related protein 18h
jg31533	UPF0481 protein At3g47200-like	Plant	UPF0481 protein At3g47200	hypothetical protein SOVF_045750
jg29258	Mitochondrial pyruvate carrier	Mitochondrial	Mitochondrial pyruvate carrier 4	mitochondrial pyruvate carrier 4
jg29254	DNA RNA polymerases superfamily protein	Reverse | Retrotransposon | Zinc	Transposon Ty3-I Gag-Pol polyprotein	PREDICTED: uncharacterized protein LOC104901342
jg29255	Palmitoyl-protein thioesterase	Palmitoyl	Palmitoyl-protein thioesterase 1	palmitoyl-protein thioesterase 1-like
jg29256	NA	NA	NA	PREDICTED: uncharacterized protein LOC104889004 isoform X2
jg29257	DNA RNA polymerases superfamily protein	Zinc	NA	uncharacterized protein LOC110731999
jg29250	Integrase core domain	NA	Transposon Ty3-I Gag-Pol polyprotein	uncharacterized protein LOC110776547, partial
jg29251	NA	Integrase | RNase | Reverse	Transposon Ty3-I Gag-Pol polyprotein	hypothetical protein TSUD_407480
jg29252	DNA RNA polymerases superfamily protein	Zinc | Retrotransposon	NA	PREDICTED: uncharacterized protein LOC104885391
jg29253	DNA RNA polymerases superfamily protein	Integrase | RNase	Transposon Tf2-11 polyprotein	gag-pol polyprotein
jg25589	Plant mobile domain	NA	NA	hypothetical protein BVRB_5g104850
jg25580	Domain of unknown function (DUF4283)	Domain	NA	uncharacterized protein LOC110786673
jg25582	Belongs to the heat shock protein 70 family	Hsp70	Luminal-binding protein 4	mediator of RNA polymerase II transcription subunit 37a-like
jg25583	zinc-binding in reverse transcriptase	NA	NA	PREDICTED: uncharacterized protein LOC104901027
jg25584	zinc-binding in reverse transcriptase	NA	NA	uncharacterized protein LOC110776679
jg25585	Ribonuclease H protein	NA	NA	PREDICTED: uncharacterized protein LOC104898060
jg25586	NA	Domain	NA	uncharacterized protein LOC110689843
jg20037	Putative peptidoglycan binding domain	NA	NA	PREDICTED: uncharacterized protein LOC103963517 isoform X1
jg20036	DEAD-box ATP-dependent RNA helicase	Helicase | Domain | DEAD/DEAH	DEAD-box ATP-dependent RNA helicase 51	DEAD-box ATP-dependent RNA helicase 27-like
jg20035	At2g24330-like	Predicted	Uncharacterized protein At2g24330	uncharacterized protein At2g24330-like
jg29785	F-Box protein	NA	Putative F-box protein At3g29830	PREDICTED: putative F-box protein At3g29830
jg29782	DNA-dependent RNA polymerase catalyzes the transcription of DNA into RNA using the four ribonucleoside triphosphates as substrates	DNA-dependent	Probable DNA-directed RNA polymerase	uncharacterized protein LOC116188743
jg20032	Belongs to the major facilitator superfamily. Sugar transporter (TC 2.A.1.1) family	Sugar	Probable plastidic glucose transporter 1	hypothetical protein I3760_03G149700
jg20031	plasma membrane ATPase	NA	ATPase 11, plasma membrane-type	plasma membrane ATPase 1-like
jg20030	Signal peptidase complex subunit	Signal	Signal peptidase complex subunit 3B	PREDICTED: signal peptidase complex subunit 3B
jg20039	Belongs to the helicase family	Helitron	NA	unnamed protein product
jg20038	Putative peptidoglycan binding domain	NA	NA	PREDICTED: uncharacterized protein LOC103963517 isoform X1
jg25630	Carboxyl-terminal-processing	PDZ | Peptidase	Carboxyl-terminal-processing peptidase 1, chloroplastic	PREDICTED: carboxyl-terminal-processing peptidase 1, chloroplastic isoform X1
jg25631	acyl-activating enzyme 16	AMP-binding | Serine	Probable acyl-activating enzyme 16, chloroplastic	hypothetical protein SOVF_038250, partial
jg25636	CorA-like Mg2+ transporter protein	CorA-like	NA	uncharacterized protein LOC110777562
jg25637	Pterin 4 alpha carbinolamine dehydratase	Pterin	Pterin-4-alpha-carbinolamine dehydratase 2, mitochondrial	uncharacterized protein LOC110690220
jg25635	BEST Arabidopsis thaliana protein match is Kinase-related	Protein	NA	uncharacterized protein LOC110728798
jg25638	NA	Putative	NA	uncharacterized protein LOC110775561
jg25639	Hydroxyacyl-thioester dehydratase type 2	MaoC	(R)-specific enoyl-CoA hydratase	uncharacterized protein LOC110793527
jg30375	NADH-ubiquinone oxidoreductase 20.9 kDa	NADH-ubiquinone	NA	uncharacterized protein LOC110706954
jg30374	NA	NA	NA	uncharacterized protein LOC110706737
jg30376	Transcription termination factor family protein	mTERF	Transcription termination factor MTERF9, chloroplastic	hypothetical protein SOVF_056120
jg30371	WRKY Transcription Factor	WRKY	Probable WRKY transcription factor 20	probable WRKY transcription factor 20
jg30370	serine threonine-protein kinase	Protein	Probable serine/threonine-protein kinase WNK11	PREDICTED: probable serine/threonine-protein kinase WNK11
jg30373	Belongs to the GRAS family	GRAS	Scarecrow-like transcription factor PAT1	PREDICTED: scarecrow-like protein 21
jg30372	NA	NA	NA	uncharacterized protein LOC110706953
jg30379	Armadillo/beta-catenin-like repeats	HEAT	NA	PREDICTED: protein ARABIDILLO 2
jg30378	zinc finger CCCH domain-containing protein	RNA | Zinc | OST-HTH/LOTUS	Zinc finger CCCH domain-containing protein 18	zinc finger CCCH domain-containing protein 18-like isoform X2
jg12003	NA	NA	NA	uncharacterized protein LOC110797531 isoform X2
jg12001	NA	NA	NA	uncharacterized protein LOC110797531 isoform X2
jg12000	Heavy-metal-associated domain	NA	NA	hypothetical protein BVRB_2g027590
jg12007	DEAD-box ATP-dependent RNA helicase	Helicase	DEAD-box ATP-dependent RNA helicase 38	DEAD-box ATP-dependent RNA helicase 38-like
jg12006	DEAD-box ATP-dependent RNA helicase	DEAD/DEAH	DEAD-box ATP-dependent RNA helicase 15	DEAD-box ATP-dependent RNA helicase 56
jg12005	Heavy-metal-associated domain	Heavy-metal-associated	Heavy metal-associated isoprenylated plant protein 32	uncharacterized protein LOC110797557
jg12004	Heavy-metal-associated domain	NA	NA	hypothetical protein BVRB_2g027590
jg12009	Zinc finger, C3HC4 type (RING finger)	NA	NA	uncharacterized protein LOC110696831
jg12008	Neprosin	Neprosin	NA	hypothetical protein CDL12_18948
jg3910	NA	NA	NA	uncharacterized protein LOC110721576
jg3911	E3 ubiquitin-protein ligase	Ring	E3 ubiquitin-protein ligase ATL4	E3 ubiquitin-protein ligase ATL4
jg3912	Belongs to the ALG6 ALG8 glucosyltransferase family	ALG6,	Probable dolichyl pyrophosphate Glc1Man9GlcNAc2 alpha-1,3-glucosyltransferase	probable dolichyl pyrophosphate Glc1Man9GlcNAc2 alpha-1,3-glucosyltransferase
jg3913	ATP synthase subunit delta'	ATP	ATP synthase subunit delta', mitochondrial	PREDICTED: ATP synthase subunit delta', mitochondrial
jg3914	Belongs to the cytochrome P450 family	Cytochrome	Sterol 14-demethylase	sterol 14-demethylase-like
jg3915	zinc-finger of the FCS-type, C2-C2	zinc-finger	FCS-Like Zinc finger 2	uncharacterized protein LOC110721570
jg3916	Cytochrome b-c1 complex, subunit	Cytochrome	Cytochrome b-c1 complex subunit 8	cytochrome b-c1 complex subunit 8-like
jg3917	belongs to the protein kinase superfamily	Protein	Probable serine/threonine-protein kinase PBL19	PREDICTED: probable receptor-like protein kinase At5g47070
jg3918	Metacaspase-1-like	Caspase | LSD1	Metacaspase-1	PREDICTED: metacaspase-1
jg3919	60S ribosomal protein L37a	Ribosomal	60S ribosomal protein L37a	50S ribosomal protein L37Ae
jg10539	NA	Mitochondrial	NA	uncharacterized protein LOC110690491
jg10538	The pyruvate dehydrogenase complex catalyzes the overall conversion of pyruvate to acetyl-CoA and CO(2)	Transketolase, | Transketolase,	Pyruvate dehydrogenase E1 component subunit beta-1, mitochondrial	pyruvate dehydrogenase E1 component subunit beta-1, mitochondrial-like
jg9459	transcription repressor	NA	Transcription repressor OFP17	PREDICTED: uncharacterized protein LOC104899713
jg9458	Transcription factor	Myb/SANT-like	Trihelix transcription factor ASIL2	trihelix transcription factor ASIL2-like
jg10535	Somatic embryogenesis receptor kinase	Leucine | Leucine	Leucine-rich repeat protein 1	PREDICTED: somatic embryogenesis receptor kinase 2 isoform X2
jg9456	BEST Arabidopsis thaliana protein match is COP1-interacting protein-related (TAIR AT1G72410.1)	NA	NA	uncharacterized protein LOC110688049
jg10537	Hydroxyproline-rich glycoprotein family protein	NA	Uncharacterized protein At2g33490	PREDICTED: uncharacterized protein At2g33490
jg10536	Somatic embryogenesis receptor kinase	Leucine | Leucine | Leucine	Leucine-rich repeat protein 1	leucine-rich repeat protein 1-like
jg10531	NA	NA	NA	uncharacterized protein LOC110785754
jg10530	GEM-like protein	GRAM	GEM-like protein 5	PREDICTED: GEM-like protein 5
jg10533	Transcription factor	Helix-loop-helix	Transcription factor bHLH66	PREDICTED: transcription factor bHLH66
jg10532	LITAF-like zinc ribbon domain	LITAF-like	GSH-induced LITAF domain protein	GSH-induced LITAF domain protein
jg1208	histone peptidyl-prolyl isomerization	NA	NA	uncharacterized protein LOC110684707
jg1209	ABC transporter G family member	ABC-2 | ABC | ABC-2	ABC transporter G family member 6	ABC transporter G family member 6-like
jg1202	Macrophage erythroblast	CTLH/CRA	Protein MAEA homolog	macrophage erythroblast attacher-like
jg1203	BNR Asp-box repeat family protein	BNR	NA	PREDICTED: uncharacterized protein LOC104902437 isoform X1
jg1200	Nitrilase-like protein 2	Carbon-nitrogen	Deaminated glutathione amidase, chloroplastic/cytosolic	nitrilase-like protein 2
jg1201	NA	NA	NA	PREDICTED: myosin-10
jg1206	isoform X1	SET | Rubisco	Ribulose-1,5 bisphosphate carboxylase/oxygenase large subunit N-methyltransferase, chloroplastic	histone-lysine N-methyltransferase setd3-like isoform X2
jg1207	Leukocyte receptor cluster member 8 homolog	SAC3/GANP	SAC3 family protein A	SAC3 family protein A-like isoform X2
jg1204	26S proteasome complex subunit	DSS1/SEM1	Protein DELETION OF SUV3 SUPPRESSOR 1(I)	protein DELETION OF SUV3 SUPPRESSOR 1(I)-like
jg1205	Serine arginine-rich splicing factor	Zinc | RNA	Serine/arginine-rich splicing factor RS2Z33	serine/arginine-rich splicing factor RS2Z33-like isoform X1
jg21636	MLP-like protein	Pathogenesis-related	Kirola	MLP-like protein 31
jg21637	PLATZ transcription factor	PLATZ	NA	PREDICTED: uncharacterized protein LOC104892048
jg21634	Seed dormancy control	Seed	Protein INAPERTURATE POLLEN1	PREDICTED: protein INAPERTURATE POLLEN1
jg21635	Xyloglucan galactosyltransferase KATAMARI1	Exostosin	Probable xyloglucan galactosyltransferase GT19	probable xyloglucan galactosyltransferase GT19
jg21632	Transaldolase	Transaldolase/Fructose-6-phosphate	Transaldolase	uncharacterized protein LOC110795238
jg21633	Removes the phosphate from trehalose 6-phosphate to produce free trehalose	Trehalose-phosphatase	Probable trehalose-phosphate phosphatase G	probable trehalose-phosphate phosphatase F
jg21630	Monocopper oxidase-like protein	Multicopper	Monocopper oxidase-like protein SKU5	monocopper oxidase-like protein SKU5
jg21631	Belongs to the glycosyl hydrolase 32 family	Glycosyl | Domain | Glycosyl	Acid beta-fructofuranosidase 2, vacuolar	acid beta-fructofuranosidase-like isoform X2
jg21638	flavin-containing monooxygenase	Flavin-binding	Flavin-containing monooxygenase FMO GS-OX-like 4	flavin-containing monooxygenase FMO GS-OX-like 4
jg21639	Inorganic phosphate transporter	Plant	NA	uncharacterized protein LOC110795244
jg24907	heme protein	Cytochrome	Cytochrome c1-1, heme protein, mitochondrial	cytochrome c1-2, heme protein, mitochondrial-like
jg23670	NA	NB-ARC	Disease resistance protein RGA2	PREDICTED: putative disease resistance protein RGA3
jg23671	Belongs to the disease resistance NB-LRR family	NA	NA	putative disease resistance protein RGA4
jg23672	Belongs to the FBPase class 1 family	Fructose-1-6-bisphosphatase, | Fructose-1-6-bisphosphatase,	Fructose-1,6-bisphosphatase, chloroplastic	PREDICTED: fructose-1,6-bisphosphatase, chloroplastic
jg23673	NA	NA	NA	uncharacterized protein LOC110739882
jg23674	NA	NA	NA	hypothetical protein BVRB_2g042940
jg23676	May act as a component of the auxin efflux carrier	Membrane	Probable auxin efflux carrier component 1c	PREDICTED: probable auxin efflux carrier component 1c
jg23677	F-Box protein	Protein	NA	hypothetical protein BVRB_5g118750
jg23678	heat shock protein	NA	Heat shock protein 90-6, mitochondrial	PREDICTED: heat shock protein 90-6, mitochondrial-like
jg23679	strictosidine synthase activity	NA	NA	hypothetical protein BVRB_4g083010
jg18720	Plasminogen activator inhibitor 1 RNA-binding	Hyaluronan	RGG repeats nuclear RNA binding protein A (Fragment)	PREDICTED: RNA-binding protein FUS-like
jg18721	NA	NA	NA	uncharacterized protein LOC110737625
jg18723	DNA polymerase	DNA | DNA	DNA polymerase delta catalytic subunit	DNA polymerase delta catalytic subunit isoform X2
jg18724	NA	NA	NA	uncharacterized protein LOC110717002
jg18725	NA	NA	NA	uncharacterized protein LOC110717002
jg18727	Palmitoyl-protein thioesterase	Palmitoyl	Palmitoyl-protein thioesterase 1	palmitoyl-protein thioesterase 1-like
jg18728	NA	NA	NA	uncharacterized protein LOC110731976 isoform X2
jg18729	coiled-coil domain-containing protein	Vacuolar-sorting	NA	syndetin isoform X6
jg13849	heterogeneous nuclear ribonucleoprotein	RNA	Heterogeneous nuclear ribonucleoprotein 1	heterogeneous nuclear ribonucleoprotein 1-like
jg13844	serine threonine-protein kinase	Protein | Ankyrin	Integrin-linked protein kinase 1	serine/threonine-protein kinase HT1-like
jg13845	polyamine oxidase 5	Flavin	Probable polyamine oxidase 5	probable polyamine oxidase 5
jg13847	Phosphatidylinositol-glycan biosynthesis class X	NA	NA	hypothetical protein BVRB_007040
jg13840	Glucan endo-13-beta-glucosidase	X8	Glucan endo-1,3-beta-glucosidase 7	glucan endo-1,3-beta-glucosidase 12-like
jg13841	ribose-phosphate pyrophosphokinase	N-terminal | Phosphoribosyl	Ribose-phosphate pyrophosphokinase 4	ribose-phosphate pyrophosphokinase 4
jg13842	NA	NA	NA	histone acetyltransferase KAT6A-like
jg13843	HVA22-like protein	TB2/DP1,	HVA22-like protein f	HVA22-like protein f
jg11056	Ion channel	Castor	Ion channel DMI1	PREDICTED: probable ion channel SYM8 isoform X1
jg18098	Belongs to the small GTPase superfamily. Arf family	ADP-ribosylation	ADP-ribosylation factor	ADP-ribosylation factor
jg18092	DEAD-box ATP-dependent RNA helicase	WW | Helicase | DEAD/DEAH	DEAD-box ATP-dependent RNA helicase 40	hypothetical protein SOVF_190160 isoform A
jg18090	Dihydrolipoyl dehydrogenase	Pyridine | Pyridine	Dihydrolipoyl dehydrogenase 1, mitochondrial	dihydrolipoyl dehydrogenase, mitochondrial
jg18091	Beta-13-galactosyltransferase	Galactosyltransferase | Galactoside-binding	Hydroxyproline O-galactosyltransferase GALT3	hypothetical protein SOVF_190170
jg18096	Nucleoredoxin	NA	NA	uncharacterized protein LOC110696145
jg18097	Polygalacturonase	Glycosyl	Polygalacturonase At1g48100	polygalacturonase At1g48100-like
jg18094	YT521-B-like domain	YT521-B-like	YTH domain-containing protein ECT2	PREDICTED: YTH domain-containing family protein 1 isoform X1
jg18095	DNA (cytosine-5-)-methyltransferase	C-5	Probable inactive DNA (cytosine-5)-methyltransferase DRM3	probable inactive DNA (cytosine-5)-methyltransferase DRM3
jg23094	Belongs to the universal ribosomal protein uS11 family	Ribosomal	40S ribosomal protein S14-2	40S ribosomal protein S14-2
jg23097	NA	NA	Electron transfer flavoprotein subunit beta, mitochondrial	PREDICTED: electron transfer flavoprotein subunit beta, mitochondrial
jg11723	Belongs to the universal ribosomal protein uL5 family	ribosomal	60S ribosomal protein L11-1	PREDICTED: 60S ribosomal protein L11-1 isoform X2
jg11722	negative regulation of inclusion body assembly	NA	NA	sacsin isoform X2
jg11720	Alfin	Alfin	PHD finger protein ALFIN-LIKE 3	PHD finger protein ALFIN-LIKE 4-like
jg11727	Inter-alpha-trypsin inhibitor heavy	NA	NA	PREDICTED: inter alpha-trypsin inhibitor, heavy chain 4
jg11726	Inter-alpha-trypsin inhibitor heavy	MCM	DNA replication licensing factor MCM3 homolog 1	hypothetical protein SOVF_036920
jg11725	Protein EI24 homolog	Etoposide-induced	Protein EI24 homolog	protein EI24 homolog isoform X1
jg11724	NA	NA	NA	PREDICTED: uncharacterized protein LOC104229646
jg10882	NA	NA	NA	uncharacterized protein LOC110738655
jg8476	Glycosyltransferase	Exostosin	Probable glycosyltransferase At5g20260	probable glycosyltransferase At5g20260
jg8474	Homeodomain	NA	Nodulin homeobox	hypothetical protein BVRB_7g180730 isoform D
jg8475	Glycosyltransferase	Exostosin	Probable glycosyltransferase At5g20260	probable glycosyltransferase At5g20260
jg8472	ACT domain	NA	ACT domain-containing protein ACR4	ACT domain-containing protein ACR1-like
jg8473	Glycosyltransferase	Exostosin	Probable glycosyltransferase At5g20260	probable glycosyltransferase At5g20260
jg8470	Belongs to the helicase family	PIF1-like	ATP-dependent DNA helicase pif1	PREDICTED: uncharacterized protein LOC104883068
jg8471	NA	NA	NA	replication factor A protein 1-like
jg8478	DNA polymerase	DNA	DNA polymerase delta catalytic subunit	DNA polymerase delta catalytic subunit-like
jg8479	nuclease HARBI1	NA	NA	uncharacterized protein LOC110778782
jg12825	NA	NA	NA	PREDICTED: uncharacterized protein LOC104896080
jg12824	Programmed cell death protein 2-like	Programmed	Programmed cell death protein 2-like	PREDICTED: probable 20S rRNA accumulation protein 4
jg12826	Mitochondrial import inner membrane translocase subunit	Pam16	Mitochondrial import inner membrane translocase subunit PAM16 like 2	mitochondrial import inner membrane translocase subunit PAM16 like 2-like
jg12821	cytochrome P450	Cytochrome	Alkane hydroxylase MAH1	PREDICTED: alkane hydroxylase MAH1-like
jg12820	cytochrome P450	Cytochrome	Alkane hydroxylase MAH1	alkane hydroxylase MAH1-like
jg12823	cytochrome P450	Cytochrome	Alkane hydroxylase MAH1	alkane hydroxylase MAH1-like
jg12822	Prolycopene isomerase	Flavin	Prolycopene isomerase, chloroplastic	prolycopene isomerase, chloroplastic-like
jg12828	Pentatricopeptide repeat-containing protein	PPR | PPR	Pentatricopeptide repeat-containing protein At2g06000	PREDICTED: pentatricopeptide repeat-containing protein At2g06000 isoform X1
jg10092	Belongs to the DHHC palmitoyltransferase family	DHHC	Protein S-acyltransferase 10	PREDICTED: protein S-acyltransferase 10
jg10093	cation H( ) antiporter	Sodium/hydrogen	Cation/H(+) antiporter 2	PREDICTED: cation/H(+) antiporter 2-like
jg10090	Regulator of Vps4 activity in the MVB pathway protein	Regulator	IST1-like protein	IST1-like protein
jg10091	Ribonuclease E G-like protein, chloroplastic	Ribonuclease	Ribonuclease E/G-like protein, chloroplastic	ribonuclease E/G-like protein, chloroplastic isoform X1
jg10096	Thiosulfate sulfurtransferase 16	Rhodanese-like	Rhodanese-like domain-containing protein 15, chloroplastic	thiosulfate sulfurtransferase 16, chloroplastic-like
jg10097	Bifunctional nuclease	Domain	Bifunctional nuclease 2	bifunctional nuclease 2 isoform X1
jg10094	Ganglioside-induced differentiation-associated protein	Divergent	Rho GTPase-activating protein gacY	uncharacterized protein LOC110713620
jg10095	IQ-domain	IQ	Protein IQ-DOMAIN 20	protein IQ-DOMAIN 32
jg10099	Pentatricopeptide repeat-containing protein	PPR | PPR	Pentatricopeptide repeat-containing protein At3g57430, chloroplastic	pentatricopeptide repeat-containing protein At3g26782, mitochondrial-like
jg17378	Flowering time control protein	RNA | WW	Flowering time control protein FCA	flowering time control protein FCA isoform X1
jg17379	Belongs to the peroxidase family. Classical plant (class III) peroxidase subfamily	Peroxidase	Peroxidase 40	peroxidase 40
jg17372	Encoded by	NA	NA	PREDICTED: uncharacterized protein LOC104888473
jg17373	Encoded by	NA	NA	uncharacterized protein LOC110738188
jg17370	Encoded by	NA	NA	uncharacterized protein LOC102661124
jg17371	BEST Arabidopsis thaliana protein match is Polynucleotidyl transferase, ribonuclease H-like superfamily protein (TAIR	NA	NA	hypothetical protein RHSIM_Rhsim04G0240800
jg17376	3'-5' exonuclease	NA	NA	uncharacterized protein LOC110798331
jg17375	NA	NA	NA	hypothetical protein BVRB_001420
jg10476	Protein of unknown function (DUF493)	Protein	NA	uncharacterized protein LOC110710977 isoform X1
jg10477	Glucuronoxylan 4-O-methyltransferase	Polysaccharide	Probable methyltransferase At1g27930	probable methyltransferase At1g27930
jg17958	Pentatricopeptide repeat-containing protein	PPR | PPR	Pentatricopeptide repeat-containing protein At1g03560, mitochondrial	pentatricopeptide repeat-containing protein At1g03560, mitochondrial-like
jg17959	Carboxylesterase	alpha/beta	Probable carboxylesterase 120	probable carboxylesterase 120
jg17956	Belongs to the pyruvate kinase family	Pyruvate | Pyruvate	Plastidial pyruvate kinase 2	PREDICTED: pyruvate kinase isozyme G, chloroplastic
jg17954	Belongs to the glycosyl hydrolase 18 family	Glycosyl	Hevamine-A	PREDICTED: acidic endochitinase-like
jg17955	NA	NA	NA	uncharacterized protein LOC110693909
jg17952	Belongs to the glycosyl hydrolase 18 family	Glycosyl	Hevamine-A	PREDICTED: hevamine-A
jg17953	Belongs to the glycosyl hydrolase 18 family	Glycosyl	Hevamine-A	acidic endochitinase-like
jg17950	Belongs to the glycosyl hydrolase 18 family	Glycosyl	Acidic endochitinase	acidic endochitinase-like
jg17951	Belongs to the glycosyl hydrolase 18 family	Glycosyl	Hevamine-A	acidic endochitinase-like
jg16029	Sulfurates the molybdenum cofactor. Sulfation of molybdenum is essential for xanthine dehydrogenase (XDH) and aldehyde oxidase (ADO) enzymes in which molybdenum cofactor is liganded by 1 oxygen and 1 sulfur atom in active form	Aminotransferase | MOSC | MOSC	Molybdenum cofactor sulfurase	molybdenum cofactor sulfurase-like isoform X2
jg16028	Enhancer of polycomb-like protein	Enhancer	Enhancer of polycomb homolog 2	PREDICTED: uncharacterized protein LOC104904511
jg13019	Domain of unknown function (DUF4228)	Domain	NA	uncharacterized protein LOC110692729
jg13018	Belongs to the Casparian strip membrane proteins (CASP) family	Domain	CASP-like protein ARALYDRAFT_485429	PREDICTED: CASP-like protein 5C1
jg13013	Belongs to the NPH3 family	NPH3	BTB/POZ domain-containing protein At5g66560	PREDICTED: BTB/POZ domain-containing protein At5g66560
jg13012	Tetratricopeptide repeat (TPR)-like superfamily protein	NA	Protein HGV2	PREDICTED: protein HGV2 isoform X1
jg13011	NA	NA	NA	uncharacterized protein LOC110692883
jg13010	wall-associated receptor kinase-like	NA	Wall-associated receptor kinase-like 14	wall-associated receptor kinase-like 14
jg13017	Pentatricopeptide repeat-containing protein	PPR | PPR	Pentatricopeptide repeat-containing protein At4g39530	PREDICTED: pentatricopeptide repeat-containing protein At1g20230
jg13016	O-glucosyltransferase rumi homolog	Glycosyl	O-glucosyltransferase rumi homolog	PREDICTED: protein O-glucosyltransferase 1 isoform X1
jg13015	O-glucosyltransferase rumi homolog	Glycosyl	O-glucosyltransferase rumi homolog	protein O-glucosyltransferase 1-like isoform X1
jg13014	Cold-regulated 413 plasma membrane protein	Cold	Cold-regulated 413 plasma membrane protein 2	cold-regulated 413 plasma membrane protein 2-like
jg5975	NA	NA	NA	uncharacterized protein LOC110709287
jg5970	calcium-binding protein	EF-hand	Probable calcium-binding protein CML25	PREDICTED: probable calcium-binding protein CML25
jg5971	Belongs to the protein disulfide isomerase family	NA	Protein disulfide isomerase-like 2-2	protein disulfide-isomerase A6
jg5972	NA	NA	60S ribosomal protein L21-1	PREDICTED: 60S ribosomal protein L21-1
jg18489	NA	Squalene	Squalene epoxidase 1	hypothetical protein GH714_004186
jg22758	NA	NA	NA	uncharacterized protein LOC110784800
jg18484	NA	NA	NA	hypothetical protein SOVF_062710
jg6409	NA	NA	NA	ctenidin-1-like
jg6405	isoform X1	Leucine-zipper | Protein	NA	uncharacterized protein LOC110795545 isoform X2
jg6404	Protein of unknown function (DUF1645)	Protein	NA	uncharacterized protein LOC110690107
jg6407	acyl-CoA-binding domain-containing protein	Acyl	Acyl-CoA-binding domain-containing protein 3	PREDICTED: acyl-CoA-binding domain-containing protein 3
jg6406	Prolyl oligopeptidase family	Prolyl	Dipeptidyl aminopeptidase BIII	uncharacterized protein LOC110795546 isoform X1
jg6401	NA	NA	NA	Conglutinin like
jg6400	CST complex subunit	CST,	CST complex subunit CTC1	CST complex subunit CTC1
jg6403	cell wall vacuolar inhibitor of fructosidase	Plant	Cell wall / vacuolar inhibitor of fructosidase 2	hypothetical protein BVRB_1g013370
jg6402	Uroporphyrinogen-III synthase	Uroporphyrinogen-III	Uroporphyrinogen-III synthase, chloroplastic	uroporphyrinogen-III synthase, chloroplastic isoform X1
jg7464	phosphatase 2C	NA	Probable protein phosphatase 2C 64	probable protein phosphatase 2C 60 isoform X2
jg7465	E3 ubiquitin-protein ligase	HECT-domain	E3 ubiquitin-protein ligase UPL4	PREDICTED: E3 ubiquitin-protein ligase UPL4 isoform X1
jg7466	Leucine Rich Repeat	Leucine	NA	PREDICTED: probable leucine-rich repeat receptor-like protein kinase At1g35710
jg7467	Belongs to the mitochondrial carrier (TC 2.A.29) family	Mitochondrial	Peroxisomal nicotinamide adenine dinucleotide carrier	peroxisomal nicotinamide adenine dinucleotide carrier
jg7460	Plant mobile domain	NA	NA	uncharacterized protein LOC110786623
jg7462	function	Retrotransposon	NA	PREDICTED: uncharacterized protein LOC104901165
jg7468	receptor-like protein kinase	Leucine | Leucine | Leucine	Polygalacturonase inhibitor	probable leucine-rich repeat receptor-like protein kinase At1g35710
jg7469	receptor-like protein kinase	Leucine | Leucine | Leucine	Leucine-rich repeat protein FLOR 1	probable leucine-rich repeat receptor-like protein kinase At1g35710
jg30173	SANTA (SANT Associated)	SANTA	Protein EMBRYO DEFECTIVE 1674	PREDICTED: protein EMBRYO DEFECTIVE 1674
jg30172	Belongs to the Ca(2 ) cation antiporter (CaCA) (TC 2.A.19) family	EF-hand | Sodium/calcium	Sodium/calcium exchanger NCL	sodium/calcium exchanger NCL-like
jg30171	NA	NA	NA	uncharacterized protein LOC110709232
jg30170	Transcription factor TCP4-like	TCP	Transcription factor TCP4	LOW QUALITY PROTEIN: transcription factor TCP4-like
jg30177	Dol-P-Man Man(6)GlcNAc(2)-PP-Dol	Alg9-like	Dol-P-Man:Man(6)GlcNAc(2)-PP-Dol alpha-1,2-mannosyltransferase	dol-P-Man:Man(6)GlcNAc(2)-PP-Dol alpha-1,2-mannosyltransferase
jg30176	phosphoenolpyruvate carboxylase	Phosphoenolpyruvate	Phosphoenolpyruvate carboxylase 2	phosphoenolpyruvate carboxylase
jg30174	ABC transporter C family member	ABC | ABC | ABC	ABC transporter C family member 3	ABC transporter C family member 3-like
jg30179	serine threonine-protein kinase	ABC1	Probable serine/threonine-protein kinase abkC	PREDICTED: probable serine/threonine-protein kinase abkC
jg30178	Uncharacterized ACR, COG1678	Uncharacterized	UPF0301 protein Plut_0637	PREDICTED: uncharacterized protein LOC104891398
jg1448	Carotenoid 910(9'10')-cleavage dioxygenase	Retinal	Carotenoid 9,10(9',10')-cleavage dioxygenase	carotenoid cleavage dioxygenase
jg1449	Carotenoid 910(9'10')-cleavage dioxygenase	Retinal	Carotenoid 9,10(9',10')-cleavage dioxygenase	carotenoid 9,10(9',10')-cleavage dioxygenase 1
jg1440	transcription factor	Myb-like	Transcription factor MYB83	transcription factor MYB83-like
jg1441	NA	NA	NA	uncharacterized protein LOC110705673
jg1442	Belongs to the multi antimicrobial extrusion (MATE) (TC 2.A.66.1) family	MatE	Protein DETOXIFICATION 42	PREDICTED: protein DETOXIFICATION 43
jg1443	protein phosphatase binding	NA	NA	PREDICTED: uncharacterized protein LOC104907900 isoform X1
jg1444	Belongs to the glycosyltransferase 2 family. Plant cellulose synthase subfamily	Zinc-binding | Cellulose	Cellulose synthase A catalytic subunit 3 [UDP-forming]	PREDICTED: cellulose synthase A catalytic subunit 3
jg1445	Fra10Ac1	Folate-sensitive	Protein FRA10AC1	PREDICTED: protein FRA10AC1
jg1446	Nuclear transcription factor Y subunit	CCAAT-binding	Nuclear transcription factor Y subunit A-1	nuclear transcription factor Y subunit A-4-like isoform X3
jg1447	Carotenoid 910(9'10')-cleavage dioxygenase	Retinal	Carotenoid 9,10(9',10')-cleavage dioxygenase	carotenoid 9,10(9',10')-cleavage dioxygenase 1
jg24847	DDT domain	DDT | WSTF,	DDT domain-containing protein DDR4	hypothetical protein BVRB_5g115570
jg24844	Major Facilitator Superfamily protein	Nodulin-like	Protein NUCLEAR FUSION DEFECTIVE 4	hypothetical protein BVRB_5g115520
jg24845	Major Facilitator Superfamily protein	Nodulin-like	Protein NUCLEAR FUSION DEFECTIVE 4	protein NUCLEAR FUSION DEFECTIVE 4-like isoform X1
jg24842	Zinc ion binding	Hemerythrin | CHY | Zinc-ribbon | Ring	Zinc finger protein BRUTUS-like At1g18910	zinc finger protein BRUTUS-like At1g18910 isoform X1
jg24843	Major Facilitator Superfamily protein	Nodulin-like	Protein NUCLEAR FUSION DEFECTIVE 4	protein NUCLEAR FUSION DEFECTIVE 4-like
jg24840	60S ribosomal Protein	NA	60S ribosomal protein L21-1	60S ribosomal protein L21-1
jg24841	nuclear protein	NA	YLP motif-containing protein 1	PREDICTED: uncharacterized protein LOC104894104 isoform X1
jg24848	eukaryotic peptide chain release factor subunit	eRF1 | eRF1 | eRF1	Eukaryotic peptide chain release factor subunit 1-3	PREDICTED: eukaryotic peptide chain release factor subunit 1-3
jg24849	Domain in histone families 1 and 5	linker	Histone H1	PREDICTED: histone H1
jg17031	Methyltransferase	Putative	Probable methyltransferase PMT16	probable methyltransferase PMT16
jg17030	Methyltransferase	Putative	Probable methyltransferase PMT15	PREDICTED: probable methyltransferase PMT15
jg17033	coproporphyrinogen-III oxidase	Coproporphyrinogen	Oxygen-dependent coproporphyrinogen-III oxidase, chloroplastic	oxygen-dependent coproporphyrinogen-III oxidase, chloroplastic-like
jg17032	Methyltransferase	Putative	Probable methyltransferase PMT15	PREDICTED: probable methyltransferase PMT15
jg17035	Ring finger domain	Ring	E3 ubiquitin-protein ligase BIG BROTHER	PREDICTED: E3 ubiquitin ligase BIG BROTHER-related isoform X1
jg17034	response regulator	Myb-like | Response	Two-component response regulator ARR12	two-component response regulator ORR24-like
jg17037	ABC transporter C family member	ABC | ABC | ABC	ABC transporter C family member 10	LOW QUALITY PROTEIN: uncharacterized protein LOC110780350
jg17036	F-Box protein	Phloem	F-box protein PP2-A13	PREDICTED: LOW QUALITY PROTEIN: F-box protein PP2-A11
jg17039	E3 ubiquitin-protein ligase	IBR	Probable E3 ubiquitin-protein ligase ARI8	PREDICTED: probable E3 ubiquitin-protein ligase ARI8 isoform X3
jg17038	E3 ubiquitin-protein ligase	IBR	Probable E3 ubiquitin-protein ligase ARI8	PREDICTED: probable E3 ubiquitin-protein ligase ARI8 isoform X3
jg1996	NA	NA	Fatty-acid-binding protein 3, chloroplastic	fatty-acid-binding protein 3, chloroplastic-like
jg1995	NA	Afadin-	Vesicle-associated protein 3-1	afadin- and alpha-actinin-binding protein-like isoform X4
jg30821	Auxin responsive protein	Auxin	Auxin-responsive protein SAUR32	hypothetical protein SOVF_206780
jg30820	Auxin responsive protein	Auxin	Auxin-responsive protein SAUR32	hypothetical protein SOVF_162740
jg30823	Belongs to the class-I aminoacyl-tRNA synthetase family	tRNA | Anticodon-binding	Valine--tRNA ligase, mitochondrial 1	valine--tRNA ligase, mitochondrial 1-like
jg30822	ultraviolet-B receptor UVR8 isoform X1	Regulator	Ultraviolet-B receptor UVR8	ultraviolet-B receptor UVR8-like isoform X1
jg30825	magnesium transporter	NA	Magnesium transporter MRS2-F	hypothetical protein BVRB_4g078470
jg30824	Diacylglycerol kinase	Diacylglycerol | Phorbol | Diacylglycerol	Diacylglycerol kinase 2	diacylglycerol kinase 2
jg30826	Agamous-like MADS-box protein	SRF-type	Agamous-like MADS-box protein AGL62	PREDICTED: agamous-like MADS-box protein AGL28
jg30829	BEST Arabidopsis thaliana protein match is Polyketide cyclase dehydrase and lipid transport protein (TAIR AT4G01650.1)	Polyketide	NA	PREDICTED: uncharacterized protein LOC104890548
jg30828	NA	NA	NA	PREDICTED: uncharacterized protein LOC104890550
jg5691	May be involved in modulation of pathogen defense and leaf cell death	Mlo	MLO-like protein 1	MLO-like protein 1
jg5693	DEK C terminal domain	NA	Profilin-5	PREDICTED: protein DEK
jg5695	source UniProtKB	Domain	NA	uncharacterized protein LOC110710779
jg5697	DNA RNA polymerases superfamily protein	Integrase	Transposon Tf2-11 polyprotein	retrotransposon protein
jg5696	source UniProtKB	Ulp1	NA	uncharacterized protein LOC110686183 isoform X1
jg5699	Mitochondrial	NA	60S ribosomal protein L11-1	hypothetical protein SOVF_095190 isoform B
jg5698	Retroviral aspartyl protease	Retroviral | Reverse	Transposon Ty3-I Gag-Pol polyprotein	uncharacterized protein LOC110720219
jg248	NA	Trypsin-like | Amino	Probable serine protease do-like	serine endoprotease DegP
jg249	NA	Thiamine | Thiamine	Acetolactate synthase large subunit	acetolactate synthase 3 large subunit
jg240	NA	NA	Septum site-determining protein MinD	septum site-determining protein MinD
jg241	NA	S1 | Pyruvate | EPSP	30S ribosomal protein S1	30S ribosomal protein S1
jg242	NA	Transketolase, | Phosphofructokinase	ATP-dependent 6-phosphofructokinase	6-phosphofructokinase
jg243	NA	Glyceraldehyde | Glyceraldehyde	Glyceraldehyde-3-phosphate dehydrogenase	type I glyceraldehyde-3-phosphate dehydrogenase
jg244	NA	Serine	Serine hydroxymethyltransferase	serine hydroxymethyltransferase
jg245	NA	Pyridoxal-phosphate	Tryptophan synthase beta chain	tryptophan synthase subunit beta
jg246	NA	FHIPEP | FlhB	Flagellar biosynthetic protein FlhB	uncharacterized protein LOC111884485
jg247	NA	DXP | 1-deoxy-D-xylulose | 1-deoxy-D-xylulose	1-deoxy-D-xylulose 5-phosphate reductoisomerase	1-deoxy-D-xylulose-5-phosphate reductoisomerase
jg3598	carboxyl	SAM	Caffeine synthase 1	caffeine synthase 1-like
jg3599	carboxyl	SAM	Caffeine synthase 1	caffeine synthase 1-like
jg22875	DNA RNA polymerases superfamily protein	Retrotransposon | RNase | Integrase | Reverse	Transposon Ty3-I Gag-Pol polyprotein	gag-pol polyprotein
jg3595	Carboxylesterase	alpha/beta	Probable carboxylesterase 18	probable carboxylesterase 18
jg3596	Chaperone protein dnaJ 1	DnaJ | DnaJ | DnaJ	Chaperone protein dnaJ 1, mitochondrial	chaperone protein dnaJ 1, mitochondrial-like isoform X1
jg3597	belongs to the protein kinase superfamily	Protein	Serine/threonine-protein kinase PEPKR2	serine/threonine-protein kinase PEPKR2-like
jg3590	Belongs to the multi antimicrobial extrusion (MATE) (TC 2.A.66.1) family	MatE	Protein DETOXIFICATION 27	protein DETOXIFICATION 27-like
jg3591	Belongs to the multi antimicrobial extrusion (MATE) (TC 2.A.66.1) family	MatE	Protein DETOXIFICATION 27	hypothetical protein SOVF_199740
jg3592	domain-containing protein	ARID/BRIGHT	AT-rich interactive domain-containing protein 5	PREDICTED: AT-rich interactive domain-containing protein 5
jg26558	NA	NA	NA	uncharacterized protein LOC110731224
jg26559	Transcriptional adapter	Myb-like | Zinc	Transcriptional adapter ADA2b	PREDICTED: transcriptional adapter ADA2b
jg26556	glycolipid transfer	Glycolipid	Accelerated cell death 11	accelerated cell death 11-like
jg26557	Belongs to the Casparian strip membrane proteins (CASP) family	Domain	CASP-like protein 2B1	PREDICTED: CASP-like protein 2B1
jg7875	Reverse transcriptase (RNA-dependent DNA polymerase)	Reverse | Integrase | Retrotransposon | Zinc	Transposon Ty3-I Gag-Pol polyprotein	hypothetical protein CTI12_AA070960
jg9850	Thiamine-repressible mitochondrial transport protein	Solute	Solute carrier family 35 member F5	thiamine-repressible mitochondrial transport protein THI74-like
jg26552	Zinc finger CCCH domain-containing protein	NA	NA	uncharacterized protein LOC110687547
jg26553	Belongs to the GRAS family	GRAS	Scarecrow-like protein 13	SCL13
jg9855	Transcription factor	Helix-loop-helix	Transcription factor PIF1	transcription factor PIF1-like
jg7870	DNA RNA polymerases superfamily protein	Zinc | Retrotransposon	NA	PREDICTED: uncharacterized protein LOC104907212
jg24028	NA	NA	NA	uncharacterized protein LOC110801537
jg24029	NADH dehydrogenase ubiquinone flavoprotein 2	Thioredoxin-like	NADH dehydrogenase [ubiquinone] flavoprotein 2, mitochondrial	NADH dehydrogenase
jg24020	Belongs to the TrpA family	Tryptophan	Tryptophan synthase alpha chain, chloroplastic	tryptophan synthase alpha chain-like
jg24022	NA	NA	NA	PREDICTED: uncharacterized protein LOC104899642 isoform X2
jg24023	Sec-independent protein translocase protein	NA	Sec-independent protein translocase protein TatB	uncharacterized protein LOC110783743
jg24024	Transcription factor	Helix-loop-helix	Transcription factor UNE12	PREDICTED: transcription factor UNE12
jg24025	hAT family C-terminal dimerisation region	NA	Putative AC transposase	hypothetical protein BVRB_7g179110
jg24026	Ring finger domain	Ring	NA	hypothetical protein B456_008G153700
jg24027	NA	Ring	NA	putative RING-H2 finger protein ATL53
jg19346	NA	NA	Fatty-acid-binding protein 3, chloroplastic	fatty-acid-binding protein 3, chloroplastic-like
jg8061	DNA RNA polymerases superfamily protein	RNase | Integrase	Transposon Ty3-I Gag-Pol polyprotein	hypothetical protein TSUD_407480
jg8060	DNA RNA polymerases superfamily protein	Zinc | Retrotransposon	Transposon Ty3-I Gag-Pol polyprotein	PREDICTED: uncharacterized protein LOC104908961
jg8063	DNA RNA polymerases superfamily protein	Integrase | Zinc | Integrase	Transposon Ty3-I Gag-Pol polyprotein	uncharacterized protein LOC110731437
jg8062	DNA RNA polymerases superfamily protein	Retrotransposon | Zinc	Transposon Ty3-I Gag-Pol polyprotein	PREDICTED: uncharacterized protein LOC104908961
jg8065	transposition, RNA-mediated	NA	NA	uncharacterized protein LOC110776547, partial
jg8064	DNA RNA polymerases superfamily protein	RNase | Reverse | Retrotransposon | Integrase	Transposon Ty3-I Gag-Pol polyprotein	hypothetical protein CTI12_AA070960
jg8067	DNA RNA polymerases superfamily protein	Reverse | RNase | Integrase	Transposon Tf2-12 polyprotein	hypothetical protein TSUD_407480
jg8066	DNA RNA polymerases superfamily protein	NA	NA	uncharacterized protein LOC110795949
jg8069	DNA RNA polymerases superfamily protein	NA	NA	PREDICTED: uncharacterized protein LOC104908961
jg8068	DNA RNA polymerases superfamily protein	Zinc	Transposon Ty3-I Gag-Pol polyprotein	PREDICTED: uncharacterized protein LOC104885391
jg18669	tesmin tso1-like cxc	Tesmin/TSO1-like	Protein tesmin/TSO1-like CXC 2	protein tesmin/TSO1-like CXC 2
jg31709	3-hydroxyisobutyrate dehydrogenase-like	NAD | NAD-binding	Probable 3-hydroxyisobutyrate dehydrogenase-like 3, mitochondrial	probable 3-hydroxyisobutyrate dehydrogenase-like 2, mitochondrial isoform X2
jg31708	poly(rC)-binding protein	KH	Flowering locus K homology domain	PREDICTED: flowering locus K homology domain
jg31703	BEST Arabidopsis thaliana protein match is Plant protein of	Vacuolar	NA	PREDICTED: uncharacterized protein LOC104891150 isoform X1
jg31702	FAD NAD(P)-binding oxidoreductase family protein	NAD(P)-binding	Renalase	uncharacterized protein LOC110737130
jg31701	NA	NA	NA	hypothetical protein BVRB_4g083920
jg31700	LRR receptor-like serine threonine-protein kinase	Leucine | Leucine | Leucine	Receptor-like protein EIX2	LRR receptor-like serine/threonine-protein kinase FLS2
jg31707	poly(rC)-binding protein	KH	Flowering locus K homology domain	HSP20-like chaperones protein
jg31706	Protein FAR1-RELATED SEQUENCE	NA	NA	hypothetical protein BVRB_7g166940
jg31705	At2g34160-like	Alba	Uncharacterized protein At2g34160	uncharacterized protein At2g34160-like
jg31704	WVD2-like 1	Targeting	Protein WVD2-like 3	PREDICTED: protein WVD2-like 1 isoform X1
jg25777	NA	NA	NA	uncharacterized protein LOC110718735
jg25776	NA	NA	NA	uncharacterized protein LOC110776881 isoform X1
jg29429	UDP-galactose UDP-glucose transporter	UAA	UDP-galactose/UDP-glucose transporter 2	UDP-galactose/UDP-glucose transporter 4-like
jg29428	serine threonine-protein kinase	Protein	Probable serine/threonine-protein kinase At1g09600	PREDICTED: probable serine/threonine-protein kinase At1g54610
jg25773	Elongation factor	Elongation	Elongation factor 2	hypothetical protein TSUD_56150
jg25772	protease	Ulp1	NEDD8-specific protease 1	PREDICTED: NEDD8-specific protease 1-like
jg25771	Domain of unknown function (DUF4228)	Domain	NA	uncharacterized protein LOC110783644
jg25770	transcription factor	Myb/SANT-like	Trihelix transcription factor ASIL2	trihelix transcription factor ASIL2-like
jg29423	NA	NA	NA	uncharacterized protein LOC110698364
jg29422	Pentatricopeptide repeat-containing protein	PPR	Pentatricopeptide repeat-containing protein At5g46580, chloroplastic	PREDICTED: pentatricopeptide repeat-containing protein At5g46580, chloroplastic
jg29420	and Fe(II)-dependent oxygenase superfamily protein	Ulp1 | 2OG-Fe(II)	RNA demethylase ALKBH9B	RNA demethylase ALKBH5-like
jg29427	NA	NA	NA	protein FAR1-RELATED SEQUENCE 5-like
jg29426	NA	Ulp1	NA	PREDICTED: uncharacterized protein LOC104897281
jg29425	YELLOW STRIPE like	NA	Probable metal-nicotianamine transporter YSL5	probable metal-nicotianamine transporter YSL7
jg29424	Ribulose bisphosphate carboxylase oxygenase activase	NA	NA	ribulose bisphosphate carboxylase/oxygenase activase, chloroplastic-like
jg13259	growth-regulating factor	QLQ | WRC	Growth-regulating factor 2	growth-regulating factor 1-like
jg13258	Leucine-rich repeat receptor-like protein kinase	Leucine | Leucine | Leucine	DNA damage-repair/toleration protein DRT100	PREDICTED: probable leucine-rich repeat receptor-like protein kinase At1g35710
jg2964	Belongs to the V-ATPase proteolipid subunit family	ATP	V-type proton ATPase subunit c''2	PREDICTED: V-type proton ATPase subunit c''2
jg2965	Zeaxanthin epoxidase	NA	6-hydroxynicotinate 3-monooxygenase	uncharacterized protein LOC110732186
jg2962	Catalyzes xyloglucan endohydrolysis (XEH) and or endotransglycosylation (XET). Cleaves and religates xyloglucan polymers, an essential constituent of the primary cell wall, and thereby participates in cell wall construction of growing tissues	Xyloglucan | Glycosyl	Probable xyloglucan endotransglucosylase/hydrolase protein 23	probable xyloglucan endotransglucosylase/hydrolase protein 23
jg2963	Belongs to the ABC transporter superfamily. ABCG family. PDR (TC 3.A.1.205) subfamily	ABC-2 | ABC | ABC-transporter | ABC | Plant	Pleiotropic drug resistance protein 1	pleiotropic drug resistance protein 1-like
jg2960	Catalyzes xyloglucan endohydrolysis (XEH) and or endotransglycosylation (XET). Cleaves and religates xyloglucan polymers, an essential constituent of the primary cell wall, and thereby participates in cell wall construction of growing tissues	Glycosyl | Xyloglucan	Probable xyloglucan endotransglucosylase/hydrolase protein 23	probable xyloglucan endotransglucosylase/hydrolase protein 23
jg2961	Catalyzes xyloglucan endohydrolysis (XEH) and or endotransglycosylation (XET). Cleaves and religates xyloglucan polymers, an essential constituent of the primary cell wall, and thereby participates in cell wall construction of growing tissues	Glycosyl | Xyloglucan	Probable xyloglucan endotransglucosylase/hydrolase protein 23	probable xyloglucan endotransglucosylase/hydrolase protein 23
jg13251	Pentatricopeptide repeat-containing protein	PPR	Pentatricopeptide repeat-containing protein At3g49740	pentatricopeptide repeat-containing protein At3g49740-like
jg13250	Pentatricopeptide repeat-containing protein	PPR | PPR	Putative pentatricopeptide repeat-containing protein At5g65820	PREDICTED: putative pentatricopeptide repeat-containing protein At5g65820
jg13253	squalene	Squalene | FAD	Squalene monooxygenase SE1	PREDICTED: squalene epoxidase 3-like
jg13252	Pentatricopeptide repeat-containing protein	NA	NA	PREDICTED: pentatricopeptide repeat-containing protein At3g49740 isoform X1
jg13255	inactive receptor kinase At1g27190	Leucine	Receptor-like protein 57	leucine-rich repeat protein 1-like
jg13254	DEAD-box ATP-dependent RNA helicase	DEAD/DEAH | Helicase	DEAD-box ATP-dependent RNA helicase 16	PREDICTED: DEAD-box ATP-dependent RNA helicase 16
jg13257	Thioredoxin-like protein AAED1	AhpC/TSA	Prostamide/prostaglandin F synthase	PREDICTED: thioredoxin-like protein AAED1, chloroplastic
jg13256	AP2-like ethylene-responsive transcription factor	AP2	AP2-like ethylene-responsive transcription factor ANT	PREDICTED: AP2-like ethylene-responsive transcription factor ANT
jg22929	NA	NA	NA	hypothetical protein BVRB_2g042940
jg22928	Glycosyltransferase family 20	Glycosyltransferase	Probable alpha,alpha-trehalose-phosphate synthase [UDP-forming] 7	probable alpha,alpha-trehalose-phosphate synthase
jg11099	NA	NA	NA	uncharacterized protein LOC110737714
jg11098	Pentatricopeptide repeat-containing protein At4g35850	PPR | Pentacotripeptide-repeat	Pentatricopeptide repeat-containing protein At4g35850, mitochondrial	pentatricopeptide repeat-containing protein At4g35850, mitochondrial-like isoform X2
jg8939	Belongs to the PdxS SNZ family	SOR/SNZ	Probable pyridoxal 5'-phosphate synthase subunit PDX1	probable pyridoxal 5'-phosphate synthase subunit PDX1
jg8938	O-glucosyltransferase rumi homolog	Glycosyl	O-glucosyltransferase rumi homolog	O-glucosyltransferase rumi homolog
jg8937	Ring U-Box superfamily protein	Domain | Zinc | Domain	E3 ubiquitin-protein ligase APD2	uncharacterized protein LOC110688263
jg11094	Nuclear pore complex protein	Nucleoporin	Nuclear pore complex protein NUP98A	nuclear pore complex protein NUP98A-like
jg11097	nuclease HARBI1	DDE	NA	hypothetical protein BVRB_1g009240
jg11096	Myb/SANT-like DNA-binding domain	Myb/SANT-like	NA	PREDICTED: uncharacterized protein LOC104902848 isoform X1
jg11091	Belongs to the acyl-CoA oxidase family	Acyl-coenzyme	Peroxisomal acyl-coenzyme A oxidase 1	PREDICTED: peroxisomal acyl-coenzyme A oxidase 1
jg8932	carbohydrate kinase family protein	pfkB	Inositol 3-kinase	hypothetical protein SOVF_002400
jg11093	Lysine-specific histone demethylase	NA	NA	PREDICTED: lysine-specific histone demethylase 1 homolog 3
jg11092	Ras-related protein	Ras	Ras-related protein RABB1b	PREDICTED: ras-related protein RABB1b
jg22466	Annexin D3-like	Annexin	Zinc finger CCCH domain-containing protein 23	zinc finger CCCH domain-containing protein 53-like
jg22467	Belongs to the small heat shock protein (HSP20) family	NA	NA	uncharacterized protein LOC110683183 isoform X2
jg22464	Zinc finger CCCH domain-containing protein	NA	Zinc finger CCCH domain-containing protein 53	zinc finger CCCH domain-containing protein 53-like
jg22465	NA	NA	NA	PREDICTED: uncharacterized protein LOC104890955
jg22462	Belongs to the small heat shock protein (HSP20) family	Hsp20/alpha	NA	PREDICTED: uncharacterized protein LOC104893411
jg15968	CAF1 family ribonuclease	CAF1	Probable CCR4-associated factor 1 homolog 6	probable CCR4-associated factor 1 homolog 7
jg22460	NA	Ulp1	Elongation factor Ts, mitochondrial	hypothetical protein CDL15_Pgr024191
jg22922	NA	NA	NA	hypothetical protein BVRB_2g042940
jg15964	mitotic sister chromatid cohesion	NA	Sister chromatid cohesion protein PDS5 homolog B-B	uncharacterized protein LOC110805132 isoform X1
jg15967	NA	Protein	NA	NA
jg15966	stromal cell-derived factor 2-like protein	MIR	Stromal cell-derived factor 2-like protein	stromal cell-derived factor 2-like protein
jg15961	Non-specific serine threonine protein kinase	NAF | Protein	CBL-interacting serine/threonine-protein kinase 25	CBL-interacting serine/threonine-protein kinase 25-like
jg22921	zinc finger	Retrotransposon | Reverse | RNase | Zinc | Integrase	Transposon Ty3-I Gag-Pol polyprotein	gag-pol polyprotein
jg15963	Cinnamoyl-CoA reductase	NAD	Cinnamoyl-CoA reductase 1	cinnamoyl-CoA reductase 1-like
jg15962	Metal transporter	Natural	Metal transporter Nramp6	metal transporter Nramp6-like isoform X2
jg9088	WD repeat-containing protein 89 homolog	WD	WD repeat-containing protein GTS1	WD repeat-containing protein 89 homolog isoform X1
jg9089	negative regulation of cytokinin-activated signaling pathway	CS	Uncharacterized protein OsI_027940	PREDICTED: uncharacterized protein OsI_027940
jg22920	NA	NA	NA	uncharacterized protein LOC110716643
jg9080	Rubber elongation factor protein (REF)	Rubber	Stress-related protein	stress-related protein-like
jg22927	Belongs to the helicase family	NA	NA	unnamed protein product
jg9082	transmembrane protein 64-like	SNARE	TVP38/TMEM64 family membrane protein slr0305	hypothetical protein SOVF_008650
jg9083	AAA-type ATPase family protein	ATPase | AAA+	ATPase family AAA domain-containing protein 1	uncharacterized protein LOC110727896
jg9084	Belongs to the thiamine pyrophosphokinase family	Thiamin | Thiamin	Thiamine pyrophosphokinase 2	thiamine pyrophosphokinase 2-like isoform X1
jg9085	DNA mismatch repair protein	DNA | Histidine | MutL	DNA mismatch repair protein PMS1	PREDICTED: DNA mismatch repair protein PMS1
jg9086	hmr,ptac12	NA	Protein PLASTID TRANSCRIPTIONALLY ACTIVE 12, chloroplastic	PREDICTED: protein PLASTID TRANSCRIPTIONALLY ACTIVE 12
jg9087	U6 snRNA-associated Sm-like protein	LSM	Probable U6 snRNA-associated Sm-like protein LSm4	sm-like protein LSM4 isoform X1
jg9422	serine threonine-protein kinase	Protein	Serine/threonine-protein kinase RIPK	serine/threonine-protein kinase RIPK-like
jg22925	Belongs to the helicase family	PIF1-like	ATP-dependent DNA helicase PIF4	uncharacterized protein LOC110800896
jg10523	ABC transporter F family member	ABC	ABC transporter F family member 4	ABC transporter F family member 4-like
jg3405	SPX domain-containing protein	SPX	SPX domain-containing protein 4	SPX domain-containing protein 4
jg10520	NA	NA	NA	FK506-binding protein 4-like
jg10521	Glycine-rich RNA-binding protein	RNA	NA	PREDICTED: glycine-rich RNA-binding protein 4, mitochondrial isoform X1
jg10526	Pentatricopeptide repeat-containing protein	DYW | PPR | PPR	Putative pentatricopeptide repeat-containing protein At5g13230, mitochondrial	putative pentatricopeptide repeat-containing protein At5g13230, mitochondrial
jg10527	methyltransferase PMT28	Putative	Probable LL-diaminopimelate aminotransferase, chloroplastic	probable methyltransferase PMT28
jg22790	Denticleless protein homolog	WD	Denticleless protein homolog B	denticleless protein homolog A-like
jg22791	Belongs to the TRAFAC class TrmE-Era-EngA-EngB-Septin- like GTPase superfamily. Era GTPase family	50S	GTP-binding protein ERG	GTP-binding protein ERG-like
jg22792	protein At3g15000, mitochondrial-like	NA	Multiple organellar RNA editing factor 8, chloroplastic/mitochondrial	hypothetical protein
jg22793	NA	NA	NA	uncharacterized protein LOC110715401
jg22795	Cell division protein FtsZ homolog 1	Tubulin/FtsZ	Cell division protein FtsZ homolog 1, chloroplastic	PREDICTED: cell division protein FtsZ homolog 1, chloroplastic
jg22796	Binds specifically to cytosolic chaperonin (c-CPN) and transfers target proteins to it. Binds to nascent polypeptide chain and promotes folding in an environment in which there are many competing pathways for nonnative proteins	NA	Probable prefoldin subunit 3	PREDICTED: probable prefoldin subunit 3
jg22797	Uncharacterized protein K02A2.6-like	Retrotransposon	NA	PREDICTED: uncharacterized protein LOC104893427
jg22798	Uncharacterized protein K02A2.6-like	NA	NA	PREDICTED: uncharacterized protein LOC104886987
jg22799	Uncharacterized protein K02A2.6-like	RNase | Reverse | Reverse | Integrase	Retrovirus-related Pol polyprotein from transposon 412	uncharacterized protein LOC110789087
jg10525	histone H2A-K119 monoubiquitination	NA	Protein LAX PANICLE 2	uncharacterized protein LOC110711728
jg12612	NA	NA	NA	hypothetical protein BVRB_6g131270
jg12613	NA	NA	NA	hypothetical protein SOVF_156590
jg12611	NA	NA	NA	uncharacterized protein LOC110695039
jg12616	Pentatricopeptide repeat-containing protein	NA	Uncharacterized protein At2g02148	uncharacterized protein At2g02148-like
jg12617	Ribosomal protein S16	Ribosomal	30S ribosomal protein S16-2, chloroplastic/mitochondrial	30S ribosomal protein S16-2, chloroplastic/mitochondrial-like
jg12614	VWA / Hh protein intein-like	von | RING-like	E3 ubiquitin-protein ligase WAVH1	PREDICTED: uncharacterized protein LOC104895248
jg12615	Encoded by	Hus1-like	Checkpoint protein hus1 homolog	checkpoint protein HUS1B-like
jg19648	NA	NA	Protein disulfide isomerase pTAC5, chloroplastic	hypothetical protein CCACVL1_06648
jg12618	Belongs to the nucleosome assembly protein (NAP) family	Nucleosome	Nucleosome assembly protein 1;2	nucleosome assembly protein 1;3-like
jg12619	Pentatricopeptide repeat-containing protein	PPR | PPR | Pentatricopeptide	Putative pentatricopeptide repeat-containing protein At2g02150	putative pentatricopeptide repeat-containing protein At2g02150
jg15341	UDP-D-apiose UDP-D-xylose synthase	NAD	UDP-D-apiose/UDP-D-xylose synthase 1	PREDICTED: UDP-D-apiose/UDP-D-xylose synthase 2
jg15340	Belongs to the NPH3 family	NPH3	BTB/POZ domain-containing protein At3g44820	PREDICTED: BTB/POZ domain-containing protein At3g44820
jg15343	Belongs to the 'GDSL' lipolytic enzyme family	GDSL-like	GDSL esterase/lipase At5g22810	GDSL esterase/lipase At5g22810-like
jg15342	mitochondrial	Mitochondrial	Mitochondrial acidic protein mam33	mitochondrial acidic protein MAM33-like
jg15344	RecQ-mediated genome instability protein	RecQ-mediated	NA	PREDICTED: uncharacterized protein LOC104903603
jg15347	ubiquitin-60S ribosomal protein	Ubiquitin | Ribosomal	Ubiquitin-60S ribosomal protein L40-1	PREDICTED: ubiquitin-like
jg15346	NA	NA	Protein saal1	uncharacterized protein LOC110783701 isoform X1
jg18117	belongs to the protein kinase superfamily	Protein	Pto-interacting protein 1	PREDICTED: pto-interacting protein 1
jg18116	Squamosa promoter-binding-like protein	SBP	Squamosa promoter-binding-like protein 1	PREDICTED: squamosa promoter-binding-like protein 1
jg18115	Pentatricopeptide repeat-containing protein	PPR | PPR	Pentatricopeptide repeat-containing protein At3g06430, chloroplastic	PREDICTED: pentatricopeptide repeat-containing protein At3g06430, chloroplastic
jg18114	Inactive serine threonine-protein kinase	WD | Beige/BEACH	Protein GFS12	protein GFS12 isoform X3
jg18113	ATP-citrate synthase alpha chain protein	ATP | ATP-grasp	ATP-citrate synthase alpha chain protein 2	PREDICTED: ATP-citrate synthase alpha chain protein 2
jg18112	Belongs to the class I-like SAM-binding methyltransferase superfamily. Cation-independent O- methyltransferase family	O-methyltransferase | Dimerisation	Caffeic acid 3-O-methyltransferase	caffeic acid 3-O-methyltransferase-like
jg18111	Methyltransferase-like protein	Methyltransferase	EEF1A lysine methyltransferase 4	PREDICTED: methyltransferase-like protein 13
jg18110	NA	NA	NA	PREDICTED: uncharacterized protein LOC104883928
jg21845	NA	FBD | F-box	FBD-associated F-box protein At1g66310	F-box/FBD/LRR-repeat protein At5g22660-like
jg21844	NA	F-box	F-box/LRR-repeat protein At4g14103	F-box/FBD/LRR-repeat protein At5g22660-like
jg21847	NA	NA	NA	hypothetical protein SOVF_059250
jg21846	cytochrome P450	Cytochrome	Alkane hydroxylase MAH1	alkane hydroxylase MAH1-like
jg21841	Belongs to the iron ascorbate-dependent oxidoreductase family	2OG-Fe(II) | non-haem	Protein SRG1	protein SRG1-like
jg21840	Protein FAR1-RELATED SEQUENCE	FAR1	NA	PREDICTED: protein FAR-RED IMPAIRED RESPONSE 1-like
jg21843	Cinnamyl alcohol dehydrogenase	Alcohol | Zinc-binding	Probable cinnamyl alcohol dehydrogenase 9	PREDICTED: probable mannitol dehydrogenase
jg21842	ELM2 domain-containing protein	NA	AT-rich interactive domain-containing protein 2	uncharacterized protein LOC110730139
jg21849	Belongs to the syntaxin family	Syntaxin-like | SNARE	Syntaxin-22	syntaxin-22-like
jg21848	phosphoethanolamine N-methyltransferase	Methyltransferase	Phosphoethanolamine N-methyltransferase	phosphoethanolamine N-methyltransferase-like
jg763	serine threonine-protein kinase BUB1	Mad3/BUB1	Probable inactive serine/threonine-protein kinase bub1	PREDICTED: probable inactive serine/threonine-protein kinase bub1
jg762	sorting and assembly machinery component	Surface | Omp85	Sorting and assembly machinery component 50 homolog	PREDICTED: sorting and assembly machinery component 50 homolog
jg761	Myb-like DNA-binding domain	Myb-like	Putative Myb family transcription factor At1g14600	two-component response regulator ARR1-like
jg760	GDSL esterase lipase	GDSL-like	GDSL esterase/lipase At2g40250	GDSL esterase/lipase At2g40250-like
jg767	Dirigent proteins impart stereoselectivity on the phenoxy radical-coupling reaction, yielding optically active lignans from two molecules of coniferyl alcohol in the biosynthesis of lignans, flavonolignans, and alkaloids and thus plays a central role in plant secondary metabolism	Jacalin-like	NA	horcolin-like isoform X1
jg766	Dirigent proteins impart stereoselectivity on the phenoxy radical-coupling reaction, yielding optically active lignans from two molecules of coniferyl alcohol in the biosynthesis of lignans, flavonolignans, and alkaloids and thus plays a central role in plant secondary metabolism	Jacalin-like	Horcolin	uncharacterized protein LOC110718793
jg765	inactive receptor-like protein kinase At3g56050	Leucine | Protein	Protein MALE DISCOVERER 2	probable inactive receptor-like protein kinase At3g56050
jg764	Proline-rich protein	Pollen	Non-classical arabinogalactan protein 30	PREDICTED: non-classical arabinogalactan protein 30
jg769	Sister chromatid cohesion 1 protein	N | Conserved	Sister chromatid cohesion 1 protein 1	PREDICTED: sister chromatid cohesion 1 protein 1-like
jg768	At5g39865-like	Glutaredoxin	Uncharacterized protein At5g39865	hypothetical protein BVRB_2g045650
jg14760	DNA RNA polymerases superfamily protein	NA	Uncharacterized mitochondrial protein AtMg00860	ABC transporter C family member 10-like
jg14761	DNA RNA polymerases superfamily protein	Zinc	NA	uncharacterized protein LOC110739089
jg14762	Vacuolar protein sorting-associated protein	AAA | Ankyrin	UMP-CMP kinase 1	PREDICTED: vacuolar protein sorting-associated protein 27
jg14764	Plant transposase (Ptta/En/Spm family)	NA	NA	uncharacterized protein LOC110685916
jg14766	transposon protein	Domain	NA	uncharacterized protein LOC110703174
jg14767	rhodanese-like domain-containing protein	NA	Rhodanese-like domain-containing protein 6	PREDICTED: rhodanese-like domain-containing protein 6
jg14768	Bystin-like	NA	NA	hypothetical protein BVRB_7g179650
jg14769	source UniProtKB	NA	NA	uncharacterized protein LOC110789060
jg28299	NA	NA	NA	PREDICTED: uncharacterized protein LOC104898999
jg28298	ATPase activity, coupled to transmembrane movement of substances	NA	NA	uncharacterized protein LOC110737569
jg28297	NA	Domain	NA	uncharacterized protein LOC110727631
jg28296	histone deacetylase	Histone	Histone deacetylase 8	histone deacetylase 8-like
jg28295	Transmembrane protein 56-like	TLC	TLC domain-containing protein 4	transmembrane protein 56-B-like
jg28291	Belongs to the helicase family	NA	NA	uncharacterized protein LOC110731922
jg28290	Guanylate-binding protein	Guanylate-binding | Guanylate-binding	Guanylate-binding protein 4	guanylate-binding protein 7-like isoform X2
jg16981	Subtilisin-like protease	Subtilase | PA | Fibronectin | Peptidase	Subtilisin-like protease SBT1.3	PREDICTED: subtilisin-like protease SBT1.3
jg16722	NA	Acyl-coenzyme	Peroxisomal acyl-coenzyme A oxidase 1	peroxisomal acyl-coenzyme A oxidase 1-like
jg16725	NA	Gamma-glutamyltranspeptidase	Scoloptoxin SSD14	PREDICTED: gamma-glutamyltranspeptidase 1-like isoform X1
jg17239	belongs to the protein kinase superfamily	NB-ARC | Leucine | Protein	Probable serine/threonine-protein kinase PIX7	hypothetical protein SOVF_096280
jg17238	NA	NA	NA	uncharacterized protein LOC110789093
jg17237	Receptor protein kinase	D-mannose | Protein | PAN-like | S-locus	Putative receptor protein kinase ZmPK1	putative receptor protein kinase ZmPK1
jg17236	Conserved mid region of cactin	Cactus-binding | Conserved	Cactin	hypothetical protein SOVF_065250 isoform A
jg17235	belongs to the protein kinase superfamily	Protein	Probable LRR receptor-like serine/threonine-protein kinase At1g56130	hypothetical protein CUMW_120210
jg17234	belongs to the protein kinase superfamily	Protein	Probable LRR receptor-like serine/threonine-protein kinase At1g56140	PREDICTED: putative serine/threonine-protein kinase isoform X2
jg17233	belongs to the protein kinase superfamily	Protein	Probable LRR receptor-like serine/threonine-protein kinase At1g56130	PREDICTED: putative serine/threonine-protein kinase isoform X2
jg17232	belongs to the protein kinase superfamily	Protein	Cysteine-rich receptor-like protein kinase 21	PREDICTED: putative serine/threonine-protein kinase isoform X2
jg17231	belongs to the protein kinase superfamily	Protein	Probable LRR receptor-like serine/threonine-protein kinase At1g56140	PREDICTED: putative serine/threonine-protein kinase isoform X2
jg23648	NA	NA	NA	uncharacterized protein LOC110729463
jg4902	NA	RimP	NA	PREDICTED: uncharacterized protein LOC104895244
jg4903	Belongs to the peptidase S10 family	Serine	Serine carboxypeptidase-like 42	PREDICTED: serine carboxypeptidase-like 42
jg4900	Pentatricopeptide repeat-containing protein	PPR | PPR	Pentatricopeptide repeat-containing protein At3g09040, mitochondrial	pentatricopeptide repeat-containing protein At3g09040, mitochondrial-like
jg4901	Belongs to the glycosyltransferase 8 family	NA	Putative UDP-glucuronate:xylan alpha-glucuronosyltransferase 3	putative UDP-glucuronate:xylan alpha-glucuronosyltransferase 3
jg4906	Introduction of a cis double bond between carbons of the acyl chain	Fatty	Stearoyl-[acyl-carrier-protein] 9-desaturase 6, chloroplastic	stearoyl-
jg4907	14 kDa proline-rich protein DC2.15-like	Hydrophobic	14 kDa proline-rich protein DC2.15	putative lipid-binding protein AIR1
jg4904	Protein trichome berefringence-like 7	GDSL/SGNH-like | PMR5	Protein trichome berefringence-like 7	protein trichome berefringence-like 7
jg16189	Belongs to the mitochondrial carrier (TC 2.A.29) family	Mitochondrial	Mitochondrial arginine transporter BAC2	PREDICTED: mitochondrial arginine transporter BAC2
jg16186	Methyltransferase-like protein	Lysine	Methyltransferase-like protein 22	methyltransferase-like protein 22 isoform X1
jg16187	Regulator of Vps4 activity in the MVB pathway protein	Regulator	NA	PREDICTED: uncharacterized protein LOC104904669 isoform X1
jg4908	14 kDa proline-rich protein	Hydrophobic	pEARLI1-like lipid transfer protein 1	PREDICTED: putative lipid-binding protein AIR1
jg4909	Disease resistance protein	NB-ARC	Disease resistance protein At4g27190	hypothetical protein BVRB_4g088010
jg16182	NA	NA	NA	uncharacterized protein LOC110698760
jg16183	Protein of unknown function (DUF632)	Protein | Protein	Protein ROLLING AND ERECT LEAF 2	hypothetical protein SOVF_170870
jg16181	transcription repressor	Transcriptional	Transcription repressor OFP14	PREDICTED: transcription repressor OFP14
jg34	NA	NA	NA	arogenate dehydratase/prephenate dehydratase 1, chloroplastic-like
jg35	NA	NA	Fatty-acid-binding protein 3, chloroplastic	fatty-acid-binding protein 3, chloroplastic
jg33	NA	NA	WD-40 repeat-containing protein MSI4	hypothetical protein
jg19983	GRF zinc finger	GRF	NA	uncharacterized protein LOC110702685
jg19982	NA	Putative | Replication	Replication protein A 70 kDa DNA-binding subunit B	PREDICTED: replication protein A 70 kDa DNA-binding subunit D-like
jg19981	Belongs to the major facilitator superfamily. Sugar transporter (TC 2.A.1.1) family	Major	Sugar transporter ERD6-like 5	hypothetical protein BVRB_4g083330
jg19980	Belongs to the helicase family	Protein | KH | PIF1-like	Serine/threonine-protein kinase PBS1	PREDICTED: uncharacterized protein LOC104892863
jg19986	nuclease HARBI1	DDE	NA	hypothetical protein BVRB_005390
jg19985	NA	NA	NA	hypothetical protein BVRB_8g187620
jg19984	Protein RRP5 homolog	Suppressor | S1	rRNA biogenesis protein RRP5	rRNA biogenesis protein RRP5
jg19989	Pyrophosphatase that hydrolyzes non-canonical purine nucleotides such as inosine triphosphate (ITP), deoxyinosine triphosphate (dITP) or xanthosine 5'-triphosphate (XTP) to their respective monophosphate derivatives. The enzyme does not distinguish between the deoxy- and ribose forms. Probably excludes non-canonical purines from RNA and DNA precursor pools, thus preventing their incorporation int…	Ham1	Inosine triphosphate pyrophosphatase	inosine triphosphate pyrophosphatase-like
jg19988	NA	NA	NA	uncharacterized protein LOC110732275
jg19326	NA	NA	NA	PREDICTED: uncharacterized protein LOC104900346
jg19321	zinc finger	Reverse | Retrotransposon | RNase | Zinc | Integrase	Transposon Ty3-I Gag-Pol polyprotein	gag-pol polyprotein
jg19328	tudor domain-containing protein	NA	NA	tudor domain-containing protein 3 isoform X2
jg18714	NA	NA	NA	protein FAR1-RELATED SEQUENCE 6-like
jg18717	NA	NA	NA	uncharacterized protein LOC110733208 isoform X2
jg18716	NA	NA	NA	uncharacterized protein LOC110733208 isoform X2
jg15543	Endoplasmic reticulum-Golgi intermediate compartment protein	Endoplasmic | Endoplasmic	Endoplasmic reticulum-Golgi intermediate compartment protein 3	endoplasmic reticulum-Golgi intermediate compartment protein 3-like
jg32413	PHD finger protein	Alfin	PHD finger protein ALFIN-LIKE 4	alfin 1-like protein
jg32414	NA	Lytic	Expansin-A13	PREDICTED: expansin-A13
jg32415	kDa class I heat shock	Hsp20/alpha	18.3 kDa class I heat shock protein	18.3 kDa class I heat shock protein
jg2746	Ribonuclease H protein	zinc-binding	NA	PREDICTED: uncharacterized protein LOC104884169
jg6678	NA	NA	NA	TPA_asm: hypothetical protein HUJ06_023098
jg6679	NA	MuDR	NA	uncharacterized protein LOC110805289
jg13878	Transcriptional regulator STERILE	NA	Transcriptional regulator STERILE APETALA	PREDICTED: transcriptional regulator STERILE APETALA
jg6670	serine threonine-protein kinase	Rio2, | RIO1	Serine/threonine-protein kinase rio2	serine/threonine-protein kinase rio2-like
jg6677	Copper-transporting ATPase PAA1	NA	Copper-transporting ATPase PAA1, chloroplastic	hypothetical protein BVRB_9g215000
jg19059	NA	NA	NA	PREDICTED: uncharacterized protein LOC104906517
jg12089	Domain of unknown function (DUF4283)	Zinc | Domain	NA	uncharacterized protein LOC110723359
jg12088	Plant transposase (Ptta/En/Spm family)	NA	NA	uncharacterized protein LOC110695593
jg20240	IGR	IGR	NA	uncharacterized protein LOC110701188
jg20242	DNA-(Apurinic or apyrimidinic site) lyase	SAP | Endonuclease/Exonuclease/phosphatase	DNA-(apurinic or apyrimidinic site) lyase, chloroplastic	DNA-(apurinic or apyrimidinic site) lyase, chloroplastic-like
jg20243	phosphatidylinositol 4-phosphate 5-kinase	Phosphatidylinositol-4-phosphate | MORN	Phosphatidylinositol 4-phosphate 5-kinase 1	PREDICTED: phosphatidylinositol 4-phosphate 5-kinase 1
jg20244	Glycosyltransferase-like	NA	Glycosyltransferase-like At3g57200	PREDICTED: glycosyltransferase-like At2g41451
jg20245	Glycosyltransferase-like	NA	NA	PREDICTED: glycosyltransferase-like At2g41451
jg20246	Glycosyltransferase-like	NA	Glycosyltransferase-like KOBITO 1	PREDICTED: glycosyltransferase-like At3g57200
jg20247	NA	NA	NA	mitochondrial import inner membrane translocase subunit TIM17-1-like
jg20248	Myosin heavy chain kinase B-like	WD | Nucleoporin	Protein JINGUBANG	protein JINGUBANG-like
jg20249	Glycosyltransferase-like	NA	Glycosyltransferase-like At3g57200	glycosyltransferase-like At2g41451
jg22411	NA	Ulp1	NA	uncharacterized protein LOC110688942 isoform X2
jg31149	Polygalacturonase-like	Glycosyl	Polygalacturonase	PREDICTED: polygalacturonase
jg31148	2-alkenal reductase (NADP(	N-terminal | Zinc-binding	2-alkenal reductase (NADP(+)-dependent)	2-alkenal reductase (NADP(+)-dependent)
jg13877	F-box protein	F-box-like	F-box protein SNE	F-box protein SNE
jg12082	NA	NA	Chaperone protein dnaJ 2	hypothetical protein B296_00035812, partial
jg31141	Belongs to the glycosyl hydrolase 1 family	Glycosyl	Beta-glucosidase 42	beta-glucosidase 42-like
jg31140	V-type proton ATPase subunit	V-ATPase	V-type proton ATPase subunit H	putative vacuolar ATPase subunit H protein
jg31143	LETM1 and EF-hand domain-containing protein 1	LETM1-like	Mitochondrial proton/calcium exchanger protein	PREDICTED: LETM1 and EF-hand domain-containing protein 1, mitochondrial
jg31142	Sister chromatid cohesion 1 protein	Conserved | N	Sister chromatid cohesion 1 protein 4	PREDICTED: sister chromatid cohesion 1 protein 4
jg31145	WD repeat-containing protein	Anaphase-promoting | WD	COMPASS-like H3K4 histone methylase component WDR5A	COMPASS-like H3K4 histone methylase component WDR5A
jg19053	ethylene-responsive transcription factor	AP2	Ethylene-responsive transcription factor RAP2-3	ethylene-responsive transcription factor RAP2-3-like isoform X2
jg31147	Probably inactive leucine-rich repeat receptor-like protein kinase	Protein | Leucine | Protein	Probably inactive leucine-rich repeat receptor-like protein kinase At5g48380	probably inactive leucine-rich repeat receptor-like protein kinase At5g48380
jg31146	Acetolactate synthase, small subunit	Small | ACT	Acetolactate synthase small subunit 1, chloroplastic	acetolactate synthase small subunit 1, chloroplastic-like
jg26958	Belongs to the adaptor complexes small subunit family	Clathrin	AP-4 complex subunit sigma	AP-4 complex subunit sigma
jg19052	cellular component assembly	NA	Sperm-associated antigen 1	uncharacterized transmembrane protein DDB_G0289901
jg26952	zinc finger CCCH domain-containing protein	Zinc	Zinc finger CCCH domain-containing protein 20	zinc finger CCCH domain-containing protein 20-like
jg26953	inositol oxygenase	Myo-inositol	Inositol oxygenase 1	PREDICTED: inositol oxygenase 4
jg26950	NA	Myb-like	Transcription factor RAX1	transcription factor MYB87-like
jg26956	High affinity nitrate transporter	Major	High affinity nitrate transporter 2.5	PREDICTED: high affinity nitrate transporter 2.5
jg26957	High affinity nitrate transporter	Major	High affinity nitrate transporter 2.5	high affinity nitrate transporter 2.5-like
jg26954	NA	NA	NA	hypothetical protein BVRB_8g197950
jg26955	Gamma-glutamyltranspeptidase	Gamma-glutamyltranspeptidase	Glutathione hydrolase 3	PREDICTED: gamma-glutamyltranspeptidase 3 isoform X1
jg11268	Methionine S-methyltransferase	NA	Methionine S-methyltransferase	PREDICTED: methionine S-methyltransferase
jg11967	Belongs to the DEAD box helicase family	DEAD/DEAH	Eukaryotic initiation factor 4A-9	eukaryotic initiation factor 4A-9-like
jg22416	Palmitoyl-protein thioesterase	Palmitoyl	Palmitoyl-protein thioesterase 1	hypothetical protein SOVF_011300
jg14247	Zinc finger, C3HC4 type (RING finger)	NA	NA	uncharacterized protein LOC110696831
jg14246	rhodanese-like domain-containing protein	NA	Rhodanese-like domain-containing protein 6	PREDICTED: rhodanese-like domain-containing protein 6
jg14241	NA	NA	Fatty-acid-binding protein 3, chloroplastic	fatty-acid-binding protein 3, chloroplastic
jg22414	function	NA	NA	PREDICTED: uncharacterized protein LOC104901165
jg25364	NA	NA	Fatty-acid-binding protein 3, chloroplastic	fatty-acid-binding protein 3, chloroplastic
jg18266	NA	NA	NA	hypothetical protein BVRB_7g179650
jg25368	DNA RNA polymerases superfamily protein	RNase | Integrase	Transposon Ty3-I Gag-Pol polyprotein	hypothetical protein CTI12_AA070960
jg25369	DNA RNA polymerases superfamily protein	Zinc | Reverse | Retrotransposon	Transposon Ty3-I Gag-Pol polyprotein	uncharacterized protein LOC110731999
jg14225	NA	NA	Fatty-acid-binding protein 3, chloroplastic	fatty-acid-binding protein 3, chloroplastic
jg2562	NA	NA	NA	hypothetical protein BVRB_1g009880
jg5715	Caffeoylshikimate esterase-like	Serine	Caffeoylshikimate esterase	PREDICTED: caffeoylshikimate esterase isoform X2
jg2560	Belongs to the helicase family	NA	NA	uncharacterized protein LOC110692998
jg5717	Myb/SANT-like DNA-binding domain	NA	NA	PREDICTED: uncharacterized protein LOC104902848 isoform X1
jg2566	cyclic nucleotide-gated ion channel	Cyclic | Ion	Probable cyclic nucleotide-gated ion channel 14	probable cyclic nucleotide-gated ion channel 14
jg5711	39S ribosomal protein L47	Mitochondrial	39S ribosomal protein L47, mitochondrial	39S ribosomal protein L47
jg5712	Plant lipoxygenase may be involved in a number of diverse aspects of plant physiology including growth and development, pest resistance, and senescence or responses to wounding	Lipoxygenase	Linoleate 9S-lipoxygenase 1	probable linoleate 9S-lipoxygenase 5
jg2565	UDP-sugar transporter	Triose-phosphate	UDP-galactose/UDP-glucose transporter 7	UDP-galactose/UDP-glucose transporter 7-like isoform X1
jg2568	cytochrome P450	Cytochrome	Cytochrome P450 714D1	PREDICTED: cytochrome P450 714C2
jg2569	Replication protein A 32 kDa subunit	NA	Replication protein A 32 kDa subunit B	replication protein A 32 kDa subunit B-like
jg5718	UPF0261 protein	Uncharacterised | Condensin	ToMV resistance protein Tm-1(GCR237)	uncharacterized protein LOC110682529 isoform X2
jg5719	Afadin- and alpha-actinin-binding	Afadin-	NA	afadin- and alpha-actinin-binding protein isoform X2
jg8600	Domain of unknown function (DUF4283)	Domain | Zinc	NA	uncharacterized protein LOC110786478
jg8603	Protein of unknown function, DUF547	Protein	NA	PREDICTED: uncharacterized protein LOC104904411
jg25987	UBA and UBX domain-containing protein	UBX | SEP	Plant UBX domain-containing protein 4	plant UBX domain-containing protein 4-like
jg8605	expressed protein	Eukaryotic	NA	PREDICTED: uncharacterized protein LOC104898813
jg8604	Sulfite exporter TauE/SafE	NA	Sulfite exporter TauE/SafE family protein 3	sulfite exporter TauE/SafE family protein 3-like
jg25982	Catalytic subunit of pyrophosphate--fructose 6-phosphate 1-phosphotransferase. Catalyzes the phosphorylation of D-fructose 6-phosphate, the first committing step of glycolysis. Uses inorganic phosphate (PPi) as phosphoryl donor instead of ATP like common ATP-dependent phosphofructokinases (ATP-PFKs), which renders the reaction reversible, and can thus function both in glycolysis and gluconeogenes…	Phosphofructokinase	Pyrophosphate--fructose 6-phosphate 1-phosphotransferase subunit beta	pyrophosphate--fructose 6-phosphate 1-phosphotransferase subunit beta-like
jg25983	NA	NA	NA	PREDICTED: uncharacterized protein LOC104900937
jg8609	Belongs to the DEAD box helicase family	DEAD/DEAH	DEAD-box ATP-dependent RNA helicase 17	dead-box atp-dependent rna helicase 17
jg8608	Male sterility protein	NAD	Putative dihydroflavonol 4-reductase	PREDICTED: uncharacterized protein LOC104898527
jg25988	Belongs to the AAA ATPase family	ATPase	Proteasome-activating nucleotidase	PREDICTED: 26S protease regulatory subunit 6A homolog
jg25989	NA	NA	NA	hypothetical protein L195_g032354, partial
jg23209	Belongs to the multi antimicrobial extrusion (MATE) (TC 2.A.66.1) family	MatE	Protein DETOXIFICATION 16	protein DETOXIFICATION 16-like isoform X1
jg23208	WAT1-related protein	EamA-like	WAT1-related protein At3g18200	WAT1-related protein At3g18200-like
jg23205	Provides the precursors necessary for DNA synthesis. Catalyzes the biosynthesis of deoxyribonucleotides from the corresponding ribonucleotides	NA	Ribonucleoside-diphosphate reductase large subunit	ribonucleoside-diphosphate reductase large subunit
jg23204	NA	NA	NA	uncharacterized protein LOC110725423
jg23207	assists the folding of proteins upon ATP hydrolysis	TCP-1/cpn60	T-complex protein 1 subunit delta	T-complex protein 1 subunit delta-like
jg23206	NA	NA	NA	TPA_inf: RNA-dependent RNA polymerase
jg23201	NA	NA	NA	uncharacterized protein LOC110797174
jg23203	Belongs to the disease resistance NB-LRR family	NA	NA	putative disease resistance protein RGA4
jg23202	NA	NB-ARC | Rx	Putative disease resistance protein RGA1	PREDICTED: putative disease resistance protein RGA3
jg168	NA	NA	NA	PREDICTED: uncharacterized protein LOC109134434
jg165	ribonuclease H protein At1g65750-like	Reverse	NA	hypothetical protein SOVF_039330
jg167	NA	NA	NA	uncharacterized protein LOC110793862
jg166	NA	NA	NA	homeodomain-like, DEK
jg163	DNA-directed DNA polymerase activity	DNA	DNA polymerase	hypothetical protein AQUCO_02300090v1
jg162	DNA-dependent RNA polymerase catalyzes the transcription of DNA into RNA using the four ribonucleoside triphosphates as substrates	DNA-dependent	Probable DNA-directed RNA polymerase	uncharacterized protein LOC116188743
jg3389	calcium-binding protein	EF-hand	Probable calcium-binding protein CML46	probable calcium-binding protein CML45
jg3388	NA	NA	NA	hypothetical protein BVRB_2g046870
jg3385	RIBOSOMAL protein	NA	Uncharacterized protein At5g19025	uncharacterized protein At5g19025-like
jg3384	Mini zinc finger protein	ZF-HD	Mini zinc finger protein 1	mini zinc finger protein 3-like
jg3387	F-Box protein	Phloem	Putative F-box protein PP2-B2	putative F-box protein PP2-B12
jg3386	Cyclic dof factor	Dof	Cyclic dof factor 2	PREDICTED: cyclic dof factor 2 isoform X1
jg3381	Structural maintenance of chromosomes protein	RecF/RecN/SMC | SMC	Structural maintenance of chromosomes protein 4	structural maintenance of chromosomes protein 4-like isoform X1
jg3380	NA	NA	NA	uncharacterized protein LOC110702147
jg3383	Zinc-finger homeodomain protein	ZF-HD	Zinc-finger homeodomain protein 9	zinc-finger homeodomain protein 10-like
jg3382	Gibberellin-regulated protein	Gibberellin	Gibberellin-regulated protein 6	gibberellin-regulated protein 4-like
jg27769	3beta-hydroxysteroid-dehydrogenase decarboxylase isoform	3-beta | Reticulon	3beta-hydroxysteroid-dehydrogenase/decarboxylase isoform 2	PREDICTED: 3beta-hydroxysteroid-dehydrogenase/decarboxylase-like isoform X1
jg26189	Cysteine-rich receptor-like protein kinase	Salt	Cysteine-rich repeat secretory protein 4	PREDICTED: cysteine-rich repeat secretory protein 1-like
jg26188	Belongs to the protein kinase superfamily	Salt	Cysteine-rich receptor-like protein kinase 25	cysteine-rich repeat secretory protein 4-like
jg2383	Belongs to the TRAFAC class dynamin-like GTPase superfamily. Dynamin Fzo YdjA family	Dynamin	Dynamin-related protein 3B	PREDICTED: dynamin-related protein 3A isoform X2
jg26181	Cysteine-rich receptor-like protein kinase	Protein | Salt	Cysteine-rich receptor-like protein kinase 19	PREDICTED: putative receptor-like protein kinase At4g00960
jg26180	Cysteine-rich receptor-like protein kinase	Protein | Protein	Cysteine-rich receptor-like protein kinase 10	uncharacterized protein LOC110798652
jg26183	Cysteine-rich receptor-like protein kinase	Protein | Salt	Cysteine-rich receptor-like protein kinase 11	putative receptor-like protein kinase At4g00960
jg26182	Cysteine-rich receptor-like protein kinase	Salt | Protein	Cysteine-rich receptor-like protein kinase 19	PREDICTED: putative receptor-like protein kinase At4g00960
jg26185	Cysteine-rich receptor-like protein kinase	Salt | Protein	Cysteine-rich receptor-like protein kinase 19	PREDICTED: putative receptor-like protein kinase At4g00960
jg26184	Cysteine-rich receptor-like protein kinase	Salt	Cysteine-rich repeat secretory protein 9	putative cysteine-rich repeat secretory protein 5
jg26187	Cysteine-rich receptor-like protein kinase	Salt	Cysteine-rich receptor-like protein kinase 25	putative cysteine-rich receptor-like protein kinase 9
jg26186	Cysteine-rich receptor-like protein kinase	Protein | Salt	Cysteine-rich receptor-like protein kinase 10	PREDICTED: putative receptor-like protein kinase At4g00960
jg27760	Cytochrome c oxidase assembly factor	Cytochrome	Cytochrome c oxidase assembly factor 5	cytochrome c oxidase assembly factor 5-like
jg3054	NA	NA	NA	uncharacterized protein LOC110790662
jg9958	2-C-methyl-D-erythritol 4-phosphate cytidylyltransferase	2-C-methyl-D-erythritol	2-C-methyl-D-erythritol 4-phosphate cytidylyltransferase, chloroplastic	2-C-methyl-D-erythritol 4-phosphate cytidylyltransferase, chloroplastic
jg9959	AAA-type ATPase family protein	DNA | DNA	Protein STICHEL	protein STICHEL-like
jg9956	Methionine S-methyltransferase	Aminotransferase | Methyltransferase	Methionine S-methyltransferase	methionine S-methyltransferase-like
jg9957	Methionine S-methyltransferase	Aminotransferase | Methyltransferase	Methionine S-methyltransferase	methionine S-methyltransferase-like
jg9954	NA	NA	NA	hypothetical protein BVRB_018210, partial
jg9952	NA	NA	NA	PREDICTED: uncharacterized protein LOC104897000
jg9953	Belongs to the small heat shock protein (HSP20) family	Hsp20/alpha	22.7 kDa class IV heat shock protein	22.7 kDa class IV heat shock protein-like
jg9950	Zinc-finger homeodomain protein	ZF-HD	Zinc-finger homeodomain protein 4	PREDICTED: zinc-finger homeodomain protein 3
jg9951	UPF0420 protein C16orf58 homolog	Vitamin	Protein root UVB sensitive 6	protein root UVB sensitive 6
jg28059	Haloacid dehalogenase-like hydrolase domain-containing protein At3g48420	NA	CBBY-like protein	CBBY-like protein isoform X1
jg28058	B3 domain-containing	NA	NA	PREDICTED: B3 domain-containing protein Os01g0723500
jg28055	NA	NA	NA	hypothetical protein SOVF_184330, partial
jg28054	Belongs to the adenylate kinase family	Adenylate	UMP-CMP kinase 3	PREDICTED: UMP-CMP kinase 3 isoform X3
jg28057	NA	Plant	NA	uncharacterized protein LOC110709396 isoform X2
jg28056	DNA polymerase	DNA	DNA polymerase delta catalytic subunit	hypothetical protein CRG98_045443, partial
jg28050	Tetratricopeptide repeat (TPR)-like superfamily protein	NA	NA	uncharacterized protein LOC110726796 isoform X2
jg28052	Mitochondrial protein	Type	Nuclear intron maturase 2, mitochondrial	nuclear intron maturase 2, mitochondrial-like
jg23978	U-box domain-containing protein	NA	U-box domain-containing protein 32	U-box domain-containing protein 33-like isoform X3
jg23971	4-coumarate--CoA ligase-like	ADP-ribosylation | AMP-binding	ADP-ribosylation factor 1	4-coumarate--CoA ligase-like 7 isoform X2
jg23970	NA	NA	NA	uncharacterized protein LOC110778545
jg23977	Ras-related protein	Ras	Ras-related protein RABH1b	ras-related protein RABH1b
jg23976	NA	Ubiquitin-binding | Ribosome	NA	uncharacterized protein LOC110788746 isoform X1
jg23975	Topless-related protein	NA	Topless-related protein 2	topless-related protein 3-like
jg23974	Belongs to the multi antimicrobial extrusion (MATE) (TC 2.A.66.1) family	NA	Protein DETOXIFICATION 45, chloroplastic	hypothetical protein BVRB_2g039950
jg27278	Belongs to the helicase family	Helicase | PIF1-like	ATP-dependent DNA helicase PIF1	PREDICTED: ATP-dependent DNA helicase PIF1-like
jg32350	Denticleless protein homolog	NA	Denticleless protein homolog	denticleless protein homolog A-like
jg32353	Denticleless protein homolog	WD	Denticleless protein homolog	denticleless protein homolog A-like
jg32352	NA	NA	NA	hypothetical protein SOVF_190510, partial
jg32355	NA	NA	NA	hypothetical protein CTI12_AA249390
jg32354	Protein of unknown function (DUF1997)	Protein	NA	PREDICTED: uncharacterized protein LOC104907303
jg32357	Belongs to the small GTPase superfamily. Arf family	ADP-ribosylation	ADP-ribosylation factor 2	hypothetical protein
jg27270	superfamily. Protein	NA	NA	uncharacterized protein LOC110796829
jg32358	NA	NA	NA	PREDICTED: uncharacterized protein LOC104905261
jg27272	Equilibrative nucleotide transporter	Nucleoside	Equilibrative nucleotide transporter 8	equilibrative nucleotide transporter 8-like
jg27273	Hyccin	Hyccin	Protein FAM126B	protein FAM126B
jg27274	NA	NA	Nuclear pore complex protein NUP1	nuclear pore complex protein NUP1
jg27275	axial regulator YABBY	YABBY	Axial regulator YABBY 5	PREDICTED: axial regulator YABBY 5 isoform X1
jg27276	methyl-CpG-binding domain-containing protein	Methyl-CpG	Methyl-CpG-binding domain-containing protein 10	PREDICTED: methyl-CpG-binding domain-containing protein 11
jg27277	Thylakoid lumenal 16.5 kDa protein	NA	Thylakoid lumenal 16.5 kDa protein, chloroplastic	thylakoid lumenal 16.5 kDa protein, chloroplastic-like
jg24617	Beta-1,4-xylosyltransferase	Exostosin	Probable beta-1,4-xylosyltransferase IRX10L	hypothetical protein BVRB_4g089900
jg24616	NA	Rubredoxin	Rubredoxin	uncharacterized protein LOC110784597
jg8386	May antagonize Nodal signaling and subsequent organization of axial structures during mesodermal patterning	Nicastrin	Nicalin-1	hypothetical protein SOVF_119310
jg8387	NA	zinc-binding	NA	uncharacterized protein LOC110800526
jg24613	Flavinator of succinate dehydrogenase	Flavinator	Succinate dehydrogenase assembly factor 2, mitochondrial	PREDICTED: succinate dehydrogenase assembly factor 2, mitochondrial
jg24612	Belongs to the short-chain dehydrogenases reductases (SDR) family	short	Carbonyl reductase [NADPH] 1	carbonyl reductase
jg8382	Apoptosis inhibitor	Apoptosis	Apoptosis inhibitor 5-like protein API5	apoptosis inhibitor 5-like protein API5
jg8383	NA	NA	NA	hypothetical protein SOVF_035320
jg28943	E3 ubiquitin-protein ligase	Ring	Probable E3 ubiquitin-protein ligase RHB1A	RING finger protein 1
jg28942	NA	NA	NA	uncharacterized protein LOC110715174
jg28941	NA	Zinc	NA	uncharacterized protein LOC110710829
jg28940	Enhancer of polycomb-like protein	Enhancer	NA	uncharacterized protein LOC110778598 isoform X1
jg8388	protein At2g27730, mitochondrial-like	NA	Uncharacterized protein At2g27730, mitochondrial	uncharacterized protein At2g27730, mitochondrial-like
jg8389	transport) protein	Sec23/Sec24 | Sec23/Sec24 | Sec23/Sec24	Protein transport protein SEC24	protein transport protein Sec24A-like
jg24619	Random slug protein	CRAL/TRIO	Phosphatidylinositol/phosphatidylcholine transfer protein SFH1	random slug protein 5-like
jg24618	Random slug protein	CRAL/TRIO, | CRAL/TRIO	Phosphatidylinositol transfer protein 3	random slug protein 5-like
jg10939	Protein present in Fab1, YOTB, Vac1, and EEA1	Pleckstrin | FYVE | Transcription | Transcription | Regulator	PH, RCC1 and FYVE domains-containing protein 1	PREDICTED: uncharacterized protein LOC104897942
jg29097	Belongs to the universal ribosomal protein uL13 family	Ribosomal	50S ribosomal protein L13, chloroplastic	50S ribosomal protein L13, chloroplastic
jg20725	Belongs to the pyruvate kinase family	Pyruvate | Pyruvate	Pyruvate kinase 1, cytosolic	pyruvate kinase 1, cytosolic-like
jg29095	ribonuclease H protein	zinc-binding	NA	PREDICTED: uncharacterized protein LOC104884717
jg20723	Haloacid dehalogenase-like hydrolase domain-containing protein	Haloacid	Haloacid dehalogenase-like hydrolase domain-containing protein 3	haloacid dehalogenase-like hydrolase domain-containing protein 3
jg20722	Belongs to the TRAFAC class myosin-kinesin ATPase superfamily. Kinesin family	Kinesin	Kinesin-like protein KIN-7O	PREDICTED: kinesin-like protein KIN-7O isoform X1
jg20721	ribosomal RNA small subunit methyltransferase	EMG1/NEP1	Ribosomal RNA small subunit methyltransferase NEP1	ribosomal RNA small subunit methyltransferase nep-1
jg29091	Zinc finger BED domain-containing protein RICESLEEPER	NA	NA	hypothetical protein BVRB_3g067910
jg10930	NA	Hsp20/alpha | Sieve	Heat shock protein 21, chloroplastic	small heat shock protein, chloroplastic-like
jg10933	NA	NA	NA	PREDICTED: uncharacterized protein LOC104897945
jg10934	NA	NA	NA	uncharacterized protein LOC110709013
jg20729	HAUS augmin-like complex subunit	NA	AUGMIN subunit 1	PREDICTED: AUGMIN subunit 1
jg29099	Integral membrane protein DUF92	Integral	Protein VTE6, chloroplastic	protein VTE6, chloroplastic isoform X1
jg12796	Oxidoreductase-like protein, N-terminal	Oxidoreductase-like	UPF0651 protein P31B10.02, mitochondrial	hypothetical protein LSAT_4X151140
jg12795	protein disulfide oxidoreductase activity	Glutaredoxin	Monothiol glutaredoxin-S6	glutaredoxin-C3
jg12794	Methyltransferase	Putative	Probable methyltransferase PMT27	hypothetical protein SOVF_117730
jg12793	Domain of unknown function (DUF702)	Domain	Protein SHI RELATED SEQUENCE 1	protein SHI RELATED SEQUENCE 1-like isoform X2
jg12792	NA	NA	NA	uncharacterized protein LOC110682561
jg12791	MORC family CW-type zinc finger protein	Morc6 | Histidine	Protein MICRORCHIDIA 2	PREDICTED: protein MICRORCHIDIA 2
jg12790	Protein RTE1-HOMOLOG-like isoform X1	Protein	Protein RTE1-HOMOLOG	protein RTE1-HOMOLOG
jg12799	Zinc-finger homeodomain protein	ZF-HD	Zinc-finger homeodomain protein 1	zinc-finger homeodomain protein 1-like
jg12798	GLABRA2 expression	GRAM	GLABRA2 expression modulator	PREDICTED: GLABRA2 expression modulator
jg18830	NA	NA	NA	hypothetical protein BVRB_5g117460
jg18831	BRCA2, oligonucleotide/oligosaccharide-binding, domain 1	NA	Protein BREAST CANCER SUSCEPTIBILITY 2 homolog B	hypothetical protein SADUNF_Sadunf14G0140300
jg18833	Protein POLLEN DEFECTIVE IN GUIDANCE	Eukaryotic	Protein POLLEN DEFECTIVE IN GUIDANCE 1	PREDICTED: protein POLLEN DEFECTIVE IN GUIDANCE 1
jg18834	26S proteasome non-ATPase regulatory subunit	NA	NA	PREDICTED: uncharacterized protein LOC104891477
jg18835	NA	NA	NA	TPA_asm: hypothetical protein HUJ06_023098
jg18836	Transaldolase	Transaldolase/Fructose-6-phosphate	Transaldolase	PREDICTED: uncharacterized protein LOC104897452
jg18837	AAA-type ATPase family protein	NA	Expansin-A13	uncharacterized protein LOC110724289 isoform X2
jg18838	belongs to the protein kinase superfamily	NA	Casein kinase 1-like protein 2	hypothetical protein Zm00014a_039569
jg18839	Squamosa promoter-binding-like protein	SBP	Squamosa promoter-binding-like protein 7	PREDICTED: squamosa promoter-binding-like protein 7
jg13772	Multicopper oxidase	Multicopper	Multicopper oxidase LPR2	multicopper oxidase LPR2-like
jg13773	Peroxisome biogenesis protein	NA	Peroxisome biogenesis protein 22	peroxisome biogenesis protein 22
jg13770	F-Box protein	F-box-like	F-box protein At5g39250	F-box protein At5g39250-like
jg13771	source UniProtKB	NA	NA	PREDICTED: uncharacterized protein LOC104902681
jg13776	glycoprotein 3-alpha-L-fucosyltransferase	Glycosyltransferase	Glycoprotein 3-alpha-L-fucosyltransferase A	hypothetical protein SOVF_178890
jg13777	helicase protein	Chromo	Helicase protein MOM1	PREDICTED: helicase protein MOM1 isoform X2
jg13774	cyclic nucleotide-gated ion channel	Ion	Protein CNGC15c	protein CNGC15b-like
jg9168	Zinc finger SWIM domain-containing protein	NA	Zinc finger SWIM domain-containing protein 7	zinc finger SWIM domain-containing protein 7-like
jg9167	cobra-like protein	COBRA-like	COBRA-like protein 7	COBRA-like protein 7
jg9166	Two-component response regulator	Response	Two-component response regulator ORR26	two-component response regulator ARR2
jg9165	Belongs to the syntaxin family	SNARE	Syntaxin-41	syntaxin-41-like
jg9164	Stress-induced protein Di19, C-terminal	Drought | Stress-induced	Protein DEHYDRATION-INDUCED 19 homolog 2	protein DEHYDRATION-INDUCED 19 homolog 3-like isoform X2
jg9163	Belongs to the mitochondrial carrier (TC 2.A.29) family	Mitochondrial	Nicotinamide adenine dinucleotide transporter 1, chloroplastic	hypothetical protein SOVF_117790 isoform A
jg9162	Belongs to the TRAFAC class myosin-kinesin ATPase superfamily. Kinesin family	Calponin | Kinesin	Kinesin-like protein KIN-14I	PREDICTED: kinesin-like protein KIN-14I isoform X1
jg9161	Belongs to the BetVI family	Pathogenesis-related	Major strawberry allergen Fra a 1-3	PR10
jg9160	Belongs to the BetVI family	Pathogenesis-related	Major strawberry allergen Fra a 1-3	PR10
jg12421	Protein of unknown function (DUF1639)	Protein	NA	uncharacterized protein LOC110782522
jg12423	Cotton fibre expressed protein	Cotton	NA	uncharacterized protein LOC110714935
jg12422	mRNA-capping	Dual | mRNA | mRNA	mRNA-capping enzyme	mRNA-capping enzyme-like isoform X2
jg12425	cysteine--tRNA ligase	tRNA	Cysteine--tRNA ligase, chloroplastic/mitochondrial	PREDICTED: cysteine--tRNA ligase 2, cytoplasmic isoform X1
jg12424	NA	NA	NA	hypothetical protein BVRB_6g141610
jg12427	phosphoinositide phosphatase	SacI	Phosphoinositide phosphatase SAC7	PREDICTED: phosphoinositide phosphatase SAC7-like
jg12426	Zinc finger protein	NA	Zinc finger protein GIS3	zinc finger protein GIS3
jg12429	NA	NA	NA	hypothetical protein SOVF_128470
jg12428	NA	NA	NA	hypothetical protein BVRB_6g156220
jg11688	ABC transporter G family member	NA	ABC transporter G family member 26	hypothetical protein SOVF_128220
jg11689	NA	Adenylate	Adenylate kinase 5, chloroplastic	PREDICTED: adenylate kinase 5, chloroplastic isoform X2
jg11684	RING FYVE PHD zinc finger superfamily protein	Protein | RING-variant	E3 ubiquitin-protein ligase MARCHF2	uncharacterized protein LOC110694253
jg11686	sulfhydryl oxidase	Thioredoxin | Erv1	Sulfhydryl oxidase 2	sulfhydryl oxidase 2-like isoform X2
jg11681	strictosidine synthase activity	RNase | Reverse | Integrase | Retrotransposon | Integrase	Transposon Ty3-I Gag-Pol polyprotein	PREDICTED: uncharacterized protein LOC104897580
jg11683	NA	NA	NA	PREDICTED: uncharacterized protein LOC104896614
jg22615	Component of the spliceosomal U1 snRNP, which is essential for recognition of the pre-mRNA 5' splice-site and the subsequent assembly of the spliceosome. U1-C is directly involved in initial 5' splice-site recognition for both constitutive and regulated alternative splicing. The interaction with the 5' splice-site seems to precede base-pairing between the pre-mRNA and the U1 snRNA. Stimulates com…	U1	U1 small nuclear ribonucleoprotein C	U1 small nuclear ribonucleoprotein C-like
jg22614	NA	NA	NA	uncharacterized protein LOC110796427
jg22616	Belongs to the class-I aminoacyl-tRNA synthetase family	NA	Arginine--tRNA ligase, cytoplasmic	arginine--tRNA ligase, chloroplastic/mitochondrial-like isoform X2
jg22611	Belongs to the TRAFAC class myosin-kinesin ATPase superfamily. Kinesin family	NA	Kinesin-like protein KIN-14N	PREDICTED: kinesin-like protein KIN-14N isoform X2
jg22610	Domain of unknown function (DUF309)	Domain	NA	uncharacterized protein LOC110699485
jg22612	Maf-like protein	Maf-like	7-methyl-GTP pyrophosphatase	maf-like protein DDB_G0281937 isoform X1
jg22619	NA	NA	NA	uncharacterized protein LOC110718917 isoform X1
jg22618	Vesicle-associated protein	Afadin- | MSP	Vesicle-associated protein 3-1	hypothetical protein EUGRSUZ_E004322, partial
jg10481	LRR-repeat protein	NA	NA	putative F-box/LRR-repeat protein At4g15060
jg10480	NA	F-box	Putative F-box/LRR-repeat protein At5g54820	putative F-box/LRR-repeat protein At4g15060
jg10483	ranBP2-type zinc finger protein	Zn-finger	RanBP2-type zinc finger protein At1g67325	ranBP2-type zinc finger protein At1g67325-like isoform X3
jg10482	Non-specific lipid transfer protein GPI-anchored	Probable	Non-specific lipid transfer protein GPI-anchored 1	non-specific lipid transfer protein GPI-anchored 1-like
jg10485	4-coumarate--CoA ligase-like	AMP-binding | AMP-binding	4-coumarate--CoA ligase-like 1	4-coumarate--CoA ligase-like 1
jg10484	Squamosa promoter-binding-like protein	SBP	Squamosa promoter-binding-like protein 3	PREDICTED: squamosa promoter-binding-like protein 2
jg10487	stress-associated endoplasmic reticulum protein	Ribosome	Stress-associated endoplasmic reticulum protein 2	stress-associated endoplasmic reticulum protein 2-like
jg10486	F-box only protein	F-box	F-box only protein 6	PREDICTED: F-box only protein 6 isoform X1
jg10489	Histidine kinase	Response | CHASE | His | Histidine	Histidine kinase 3	PREDICTED: histidine kinase 3
jg10488	DNAJ heat shock N-terminal domain-containing protein	Domain | DnaJ	Chaperone protein dnaJ 49	PREDICTED: uncharacterized protein LOC104897549
jg19945	B3 domain-containing protein	B3	B3 domain-containing protein Os06g0194400	B3 domain-containing protein At5g42700-like
jg18309	Belongs to the universal ribosomal protein uS5 family	NA	Kinesin-like protein KIN-10A	PREDICTED: 40S ribosomal protein S2-2
jg18306	inositol 1,4,5-trisphosphate 5-phosphatase	Endonuclease/Exonuclease/phosphatase	Type I inositol polyphosphate 5-phosphatase 12	PREDICTED: type I inositol polyphosphate 5-phosphatase 12 isoform X2
jg18307	ankyrin repeat-containing protein	Domain | Ankyrin	Ankyrin repeat-containing protein At5g02620	ankyrin repeat-containing protein At5g02620-like
jg18304	thiol methyltransferase	Thiopurine	Probable thiocyanate methyltransferase 2	probable thiol methyltransferase 2 isoform X2
jg18305	thiol methyltransferase	Thiopurine	Thiocyanate methyltransferase 1	probable thiol methyltransferase 2
jg18302	General transcription factor 3C polypeptide 5-like	Tau95	General transcription factor 3C polypeptide 5	hypothetical protein SOVF_156450 isoform A
jg18303	thiol methyltransferase	Thiopurine	Probable thiol methyltransferase 2	probable thiol methyltransferase 2 isoform X2
jg18300	NA	NA	NA	uncharacterized protein LOC110717645
jg18301	General transcription factor 3C polypeptide 5-like	RNA	General transcription factor 3C polypeptide 5	hypothetical protein SOVF_156450 isoform C
jg10159	Belongs to the tetraspanin (TM4SF) family	Tetraspanin	Tetraspanin-8	tetraspanin-8-like
jg10158	Belongs to the tetraspanin (TM4SF) family	Tetraspanin	Tetraspanin-9	tetraspanin-8-like
jg10153	Dihydrolipoyl dehydrogenase	NA	Dihydrolipoyl dehydrogenase 1, chloroplastic	dihydrolipoyl dehydrogenase-like protein, partial
jg10152	Helicase and polymerase-containing protein	NA	Probable receptor-like serine/threonine-protein kinase At4g34500	helicase and polymerase-containing protein TEBICHI isoform X8
jg10151	NA	NA	NA	F-box protein CPR30-like
jg10150	Belongs to the disease resistance NB-LRR family	NA	NA	disease resistance protein RGA2-like
jg10157	Belongs to the tetraspanin (TM4SF) family	NA	Tetraspanin-8	tetraspanin-2-like
jg10156	F-box protein	F-box	F-box protein CPR1	F-box protein CPR30-like
jg10155	F-box protein	F-box | F-box	F-box protein CPR1	F-box protein CPR30-like
jg10154	NA	NA	Helicase and polymerase-containing protein TEBICHI	helicase and polymerase-containing protein TEBICHI-like isoform X2
jg23564	NA	NA	NA	hypothetical protein BVRB_9g226110
jg23565	NA	NA	NA	hypothetical protein BVRB_9g226030
jg23566	arabinosyltransferase ARAD1	NA	NA	hypothetical protein BVRB_6g150950
jg23567	Elongation factor	Elongation	Elongation factor 2	hypothetical protein TSUD_56150
jg23560	Myb/SANT-like DNA-binding domain	NA	NA	uncharacterized protein LOC110716565
jg23561	TIFY 10a-like	NA	NA	PREDICTED: protein TIFY 10b
jg23568	OPT oligopeptide transporter protein	NA	Probable metal-nicotianamine transporter YSL7	probable metal-nicotianamine transporter YSL7
jg23569	Lysine-specific histone demethylase	NA	NA	lysine-specific histone demethylase 1 homolog 3-like
jg15024	Dihydropyrimidinase	Amidohydrolase	Dihydropyrimidinase	PREDICTED: dihydropyrimidinase
jg28557	NA	NA	NA	hypothetical protein DCAR_022727
jg28550	ABC transporter B family member	NA	NA	hypothetical protein EGO58_12175, partial
jg28551	NA	NA	NA	uncharacterized protein LOC110683652
jg15026	Belongs to the RNR ribonuclease family	RNB	Exosome complex exonuclease RRP44 homolog A	hypothetical protein CISIN_1g0081672mg, partial
jg15027	source UniProtKB	Ulp1	NA	protein TOO MANY MOUTHS-like isoform X2
jg15020	FLX-like 3	NA	Protein FLX-like 3	protein FLX-like 3
jg15021	Belongs to the ABC transporter superfamily. ABCG family. PDR (TC 3.A.1.205) subfamily	ABC | Plant | ABC | ABC-2	ABC transporter G family member 39	ABC transporter G family member 39-like
jg15023	ATPase activity, coupled to transmembrane movement of substances	Reverse | ABC-transporter	Pleiotropic drug resistance protein 2	uncharacterized protein LOC110729923
jg17688	NA	NA	NA	uncharacterized protein LOC110727270
jg17689	ribonuclease P MRP protein subunit POP5	Rpp14/Pop5	Probable ribonuclease P/MRP protein subunit POP5	probable ribonuclease P/MRP protein subunit POP5
jg17683	Pentatricopeptide repeat (PPR) superfamily protein	Casein	Uncharacterized protein At5g43822	PREDICTED: uncharacterized protein At5g43822
jg17680	cellular response to sulfur starvation	NA	Protein RESPONSE TO LOW SULFUR 3	PREDICTED: protein RESPONSE TO LOW SULFUR 3
jg17681	Mitochondrial import inner membrane translocase subunit Tim17 Tim22 Tim23 family protein	Tim17/Tim22/Tim23/Pmp24 | SAM	Chloroplastic import inner membrane translocase subunit HP30-2	PREDICTED: uncharacterized protein LOC104888105
jg17686	DNA-binding protein	NA	NA	DNA-binding protein BIN4-like
jg17687	NA	Thaumatin	Pathogenesis-related thaumatin-like protein 3.5	pathogenesis-related protein 5-like
jg17684	DNA-binding protein	NA	DNA-binding protein BIN4	PREDICTED: DNA-binding protein BIN4 isoform X2
jg14485	rho GTPase-activating protein	NA	Uncharacterized Rho GTPase-activating protein At5g61530	uncharacterized Rho GTPase-activating protein At5g61530 isoform X1
jg14487	DEAD-box ATP-dependent RNA helicase	DEAD/DEAH	DEAD-box ATP-dependent RNA helicase 15	PREDICTED: DEAD-box ATP-dependent RNA helicase 56
jg14481	Belongs to the peroxidase family	Peroxidase	L-ascorbate peroxidase, cytosolic	cytosolic ascorbate peroxidase
jg14480	NA	NA	NA	uncharacterized protein LOC110790243 isoform X1
jg14483	NA	NA	NA	hypothetical protein SOVF_211200, partial
jg14482	mitogen-activated protein kinase	Protein	Mitogen-activated protein kinase 3	mitogen-activated protein kinase 3-like
jg14489	DNA RNA polymerases superfamily protein	Integrase | RNase | Reverse | Retrotransposon	Transposon Ty3-I Gag-Pol polyprotein	hypothetical protein CTI12_AA070960
jg14488	NA	NA	NA	uncharacterized protein LOC110694587
jg6012	Fanconi anemia group J protein	NA	Fanconi anemia group J protein homolog	Fanconi anemia group J protein homolog
jg3022	FLX-like 1	NA	Protein FLX-like 1	protein FLX-like 1
jg3815	Protein TIC 20-I, chloroplastic-like	Chloroplast	Protein TIC 20-I, chloroplastic	protein TIC 20-I, chloroplastic-like
jg31192	Blue copper	Plastocyanin-like	Blue copper protein	blue copper protein-like
jg31193	Pentatricopeptide repeat-containing protein	PPR | Pentacotripeptide-repeat | Pentatricopeptide	Pentatricopeptide repeat-containing protein At2g35130	pentatricopeptide repeat-containing protein At2g35130
jg10309	NA	NA	NA	hypothetical protein BVRB_6g146560
[truncated: 24,743 more rows]

## Sheet: Table S4
Supplementary Table 4. GO enrichment analysis for genes contained in the specific gene families of Suaeda glauca
ID	Description	GeneRatio	BgRatio	pvalue	p.adjust	qvalue	geneID	Count
GO:0006281	DNA repair	103/818	380/12275	8.32839e-37	1.66235e-33	1.09321e-33	jg10136/jg10142/jg10147/jg10152/jg13383/jg13390/jg12213/jg12320/jg14256/jg15670/jg17386/jg18143/jg20187/jg22626/jg22779/jg22790/jg23259/jg26754/jg32273/jg32282/jg32353/jg5670/jg695/jg8114/jg11630/jg19042/jg14499/jg18697/jg18723/jg22888/jg22889/jg23043/jg23057/jg25746/jg2621/jg27686/jg28056/jg28168/jg28256/jg29056/jg6023/jg8478/jg16491/jg30412/jg9794/jg9799/jg9802/jg9808/jg9813/jg11372/jg22421/jg2…	103
GO:0006974	cellular response to DNA damage stimulus	108/818	447/12275	1.13429e-33	1.13202e-30	7.44453e-31	jg10136/jg10142/jg10147/jg10152/jg13383/jg13390/jg12213/jg12320/jg14256/jg15670/jg17386/jg18143/jg20187/jg22626/jg22779/jg22790/jg23259/jg26754/jg32273/jg32282/jg32353/jg5670/jg695/jg8114/jg11630/jg19042/jg14499/jg18697/jg18723/jg22888/jg22889/jg23043/jg23057/jg25746/jg2621/jg27686/jg28056/jg28168/jg28256/jg29056/jg6023/jg8478/jg16491/jg30412/jg9794/jg9799/jg9802/jg9808/jg9813/jg11372/jg22421/jg2…	108
GO:1902749	regulation of cell cycle G2/M phase transition	39/818	72/12275	2.35394e-27	1.56615e-24	1.02995e-24	jg10136/jg10142/jg10147/jg10152/jg13383/jg13390/jg17069/jg12213/jg12320/jg14256/jg15670/jg17386/jg18143/jg20187/jg22626/jg22779/jg22790/jg23259/jg26754/jg32273/jg32282/jg32353/jg5670/jg695/jg8114/jg14294/jg23255/jg29142/jg7805/jg11610/jg11665/jg18878/jg22833/jg18181/jg18182/jg28112/jg19249/jg29672/jg4840	39
GO:0042644	chloroplast nucleoid	31/818	51/12275	4.29688e-24	2.14414e-21	1.41005e-21	jg18382/jg20037/jg20038/jg22700/jg22930/jg23370/jg3130/jg5156/jg6576/jg6623/jg8521/jg8598/jg19211/jg19403/jg21865/jg23103/jg23782/jg25288/jg25660/jg5081/jg8588/jg18792/jg6030/jg11407/jg32171/jg11310/jg6029/jg6665/jg25828/jg2668/jg7553	31
GO:0006260	DNA replication	58/818	196/12275	4.29387e-23	1.71411e-20	1.12725e-20	jg10136/jg10142/jg10147/jg10152/jg13383/jg13390/jg17069/jg11630/jg14499/jg18697/jg18723/jg22888/jg22889/jg23043/jg23057/jg25746/jg2621/jg27686/jg28056/jg28168/jg28256/jg29056/jg6023/jg8478/jg16491/jg30412/jg9794/jg9799/jg9802/jg9806/jg9808/jg9813/jg1911/jg30419/jg869/jg9793/jg9798/jg9805/jg23161/jg2417/jg21804/jg9228/jg9230/jg2436/jg31911/jg5632/jg17229/jg30453/jg30457/jg18181/jg18182/jg28112/jg1…	58
GO:0006284	base-excision repair	30/818	51/12275	9.24141e-23	3.07431e-20	2.02176e-20	jg10136/jg10142/jg10147/jg10152/jg13383/jg13390/jg14499/jg18697/jg18723/jg22888/jg22889/jg23043/jg23057/jg25746/jg2621/jg27686/jg28056/jg28168/jg28256/jg29056/jg6023/jg8478/jg21804/jg9228/jg9230/jg25828/jg2668/jg7553/jg11243/jg23359	30
GO:0042646	plastid nucleoid	31/818	61/12275	6.77937e-21	1.93309e-18	1.27126e-18	jg18382/jg20037/jg20038/jg22700/jg22930/jg23370/jg3130/jg5156/jg6576/jg6623/jg8521/jg8598/jg19211/jg19403/jg21865/jg23103/jg23782/jg25288/jg25660/jg5081/jg8588/jg18792/jg6030/jg11407/jg32171/jg11310/jg6029/jg6665/jg25828/jg2668/jg7553	31
GO:0045004	DNA replication proofreading	18/818	20/12275	9.4208e-20	2.35049e-17	1.54576e-17	jg14499/jg18697/jg18723/jg22888/jg22889/jg23043/jg23057/jg25746/jg2621/jg27686/jg28056/jg28168/jg28256/jg29056/jg6023/jg8478/jg11243/jg23359	18
GO:1901987	regulation of cell cycle phase transition	39/818	106/12275	1.18278e-19	2.62315e-17	1.72507e-17	jg10136/jg10142/jg10147/jg10152/jg13383/jg13390/jg17069/jg12213/jg12320/jg14256/jg15670/jg17386/jg18143/jg20187/jg22626/jg22779/jg22790/jg23259/jg26754/jg32273/jg32282/jg32353/jg5670/jg695/jg8114/jg14294/jg23255/jg29142/jg7805/jg11610/jg11665/jg18878/jg22833/jg18181/jg18182/jg28112/jg19249/jg29672/jg4840	39
GO:0004527	exonuclease activity	38/818	101/12275	1.41261e-19	2.81957e-17	1.85424e-17	jg10136/jg10142/jg10147/jg10152/jg13383/jg13390/jg17069/jg14499/jg18697/jg18723/jg22888/jg22889/jg23043/jg23057/jg25746/jg2621/jg27686/jg28056/jg28168/jg28256/jg29056/jg6023/jg8478/jg15026/jg15068/jg18267/jg23589/jg2605/jg28121/jg29505/jg5680/jg18588/jg22443/jg28098/jg29022/jg11243/jg23359/jg17371	38
GO:0003997	acyl-CoA oxidase activity	21/818	29/12275	4.01237e-19	7.28063e-17	4.78797e-17	jg10943/jg11091/jg11337/jg11747/jg13825/jg14437/jg18665/jg18807/jg19083/jg19297/jg19476/jg22279/jg22319/jg22638/jg23042/jg23260/jg29318/jg32069/jg4982/jg5153/jg8527	21
GO:0006287	base-excision repair, gap-filling	18/818	21/12275	6.18688e-19	1.02908e-16	6.76758e-17	jg14499/jg18697/jg18723/jg22888/jg22889/jg23043/jg23057/jg25746/jg2621/jg27686/jg28056/jg28168/jg28256/jg29056/jg6023/jg8478/jg11243/jg23359	18
GO:0042793	plastid transcription	21/818	30/12275	1.25446e-18	1.92609e-16	1.26665e-16	jg18382/jg20037/jg20038/jg22700/jg22930/jg23370/jg3130/jg5156/jg6576/jg6623/jg8521/jg8598/jg19211/jg19403/jg21865/jg23103/jg23782/jg25288/jg25660/jg5081/jg8588	21
GO:0140097	catalytic activity, acting on DNA	69/818	325/12275	2.22277e-18	3.16904e-16	2.08406e-16	jg10136/jg10142/jg10147/jg10152/jg13383/jg13390/jg17069/jg14499/jg18697/jg18723/jg22888/jg22889/jg23043/jg23057/jg25746/jg2621/jg27686/jg28056/jg28168/jg28256/jg29056/jg6023/jg8478/jg16491/jg30412/jg9794/jg9799/jg9802/jg9806/jg9808/jg9813/jg11372/jg22421/jg22548/jg25216/jg7785/jg30419/jg869/jg9793/jg9798/jg9805/jg25179/jg29128/jg12099/jg23425/jg6012/jg23161/jg2417/jg21804/jg9228/jg9230/jg18282/jg…	69
GO:0003995	acyl-CoA dehydrogenase activity	21/818	31/12275	3.64754e-18	4.55031e-16	2.99242e-16	jg10943/jg11091/jg11337/jg11747/jg13825/jg14437/jg18665/jg18807/jg19083/jg19297/jg19476/jg22279/jg22319/jg22638/jg23042/jg23260/jg29318/jg32069/jg4982/jg5153/jg8527	21
GO:0016634	oxidoreductase activity, acting on the CH-CH group of donors, oxygen as acceptor	21/818	31/12275	3.64754e-18	4.55031e-16	2.99242e-16	jg10943/jg11091/jg11337/jg11747/jg13825/jg14437/jg18665/jg18807/jg19083/jg19297/jg19476/jg22279/jg22319/jg22638/jg23042/jg23260/jg29318/jg32069/jg4982/jg5153/jg8527	21
GO:0009295	nucleoid	31/818	73/12275	5.20976e-18	6.11688e-16	4.02265e-16	jg18382/jg20037/jg20038/jg22700/jg22930/jg23370/jg3130/jg5156/jg6576/jg6623/jg8521/jg8598/jg19211/jg19403/jg21865/jg23103/jg23782/jg25288/jg25660/jg5081/jg8588/jg18792/jg6030/jg11407/jg32171/jg11310/jg6029/jg6665/jg25828/jg2668/jg7553	31
GO:0009508	plastid chromosome	21/818	32/12275	9.95267e-18	1.04555e-15	6.87589e-16	jg18382/jg20037/jg20038/jg22700/jg22930/jg23370/jg3130/jg5156/jg6576/jg6623/jg8521/jg8598/jg19211/jg19403/jg21865/jg23103/jg23782/jg25288/jg25660/jg5081/jg8588	21
GO:0033539	fatty acid beta-oxidation using acyl-CoA dehydrogenase	21/818	32/12275	9.95267e-18	1.04555e-15	6.87589e-16	jg10943/jg11091/jg11337/jg11747/jg13825/jg14437/jg18665/jg18807/jg19083/jg19297/jg19476/jg22279/jg22319/jg22638/jg23042/jg23260/jg29318/jg32069/jg4982/jg5153/jg8527	21
GO:0016796	exonuclease activity, active with either ribo- or deoxyribonucleic acids and producing 5'-phosphomonoesters	30/818	70/12275	1.31683e-17	1.30953e-15	8.61187e-16	jg14499/jg18697/jg18723/jg22888/jg22889/jg23043/jg23057/jg25746/jg2621/jg27686/jg28056/jg28168/jg28256/jg29056/jg6023/jg8478/jg15026/jg15068/jg18267/jg23589/jg2605/jg28121/jg29505/jg5680/jg18588/jg22443/jg28098/jg29022/jg11243/jg23359	30
GO:0008296	3'-5'-exodeoxyribonuclease activity	18/818	23/12275	1.37776e-17	1.30953e-15	8.61187e-16	jg14499/jg18697/jg18723/jg22888/jg22889/jg23043/jg23057/jg25746/jg2621/jg27686/jg28056/jg28168/jg28256/jg29056/jg6023/jg8478/jg11243/jg23359	18
GO:0000229	cytoplasmic chromosome	21/818	33/12275	2.56718e-17	2.32913e-15	1.53171e-15	jg18382/jg20037/jg20038/jg22700/jg22930/jg23370/jg3130/jg5156/jg6576/jg6623/jg8521/jg8598/jg19211/jg19403/jg21865/jg23103/jg23782/jg25288/jg25660/jg5081/jg8588	21
GO:0005657	replication fork	31/818	77/12275	3.3404e-17	2.89889e-15	1.9064e-15	jg14499/jg18697/jg18723/jg22888/jg22889/jg23043/jg23057/jg25746/jg2621/jg27686/jg28056/jg28168/jg28256/jg29056/jg6023/jg8478/jg11372/jg22421/jg22548/jg25216/jg7785/jg18311/jg22728/jg22729/jg32390/jg2436/jg31911/jg5632/jg23624/jg29198/jg32278	31
GO:0006297	nucleotide-excision repair, DNA gap filling	18/818	24/12275	5.17046e-17	4.3001e-15	2.82788e-15	jg14499/jg18697/jg18723/jg22888/jg22889/jg23043/jg23057/jg25746/jg2621/jg27686/jg28056/jg28168/jg28256/jg29056/jg6023/jg8478/jg11243/jg23359	18
GO:0043625	delta DNA polymerase complex	16/818	19/12275	1.0553e-16	8.42555e-15	5.5409e-15	jg14499/jg18697/jg18723/jg22888/jg22889/jg23043/jg23057/jg25746/jg2621/jg27686/jg28056/jg28168/jg28256/jg29056/jg6023/jg8478	16
GO:0004529	exodeoxyribonuclease activity	18/818	25/12275	1.73249e-16	1.24122e-14	8.16267e-15	jg14499/jg18697/jg18723/jg22888/jg22889/jg23043/jg23057/jg25746/jg2621/jg27686/jg28056/jg28168/jg28256/jg29056/jg6023/jg8478/jg11243/jg23359	18
GO:0016895	exodeoxyribonuclease activity, producing 5'-phosphomonoesters	18/818	25/12275	1.73249e-16	1.24122e-14	8.16267e-15	jg14499/jg18697/jg18723/jg22888/jg22889/jg23043/jg23057/jg25746/jg2621/jg27686/jg28056/jg28168/jg28256/jg29056/jg6023/jg8478/jg11243/jg23359	18
GO:0031572	G2 DNA damage checkpoint	22/818	39/12275	1.7412e-16	1.24122e-14	8.16267e-15	jg12213/jg12320/jg14256/jg15670/jg17386/jg18143/jg20187/jg22626/jg22779/jg22790/jg23259/jg26754/jg32273/jg32282/jg32353/jg5670/jg695/jg8114/jg11610/jg11665/jg18878/jg22833	22
GO:1902750	negative regulation of cell cycle G2/M phase transition	22/818	43/12275	2.77845e-15	1.91234e-13	1.25761e-13	jg12213/jg12320/jg14256/jg15670/jg17386/jg18143/jg20187/jg22626/jg22779/jg22790/jg23259/jg26754/jg32273/jg32282/jg32353/jg5670/jg695/jg8114/jg11610/jg11665/jg18878/jg22833	22
GO:0042575	DNA polymerase complex	18/818	28/12275	3.90614e-15	2.59888e-13	1.70911e-13	jg14499/jg18697/jg18723/jg22888/jg22889/jg23043/jg23057/jg25746/jg2621/jg27686/jg28056/jg28168/jg28256/jg29056/jg6023/jg8478/jg11243/jg23359	18
GO:0007131	reciprocal meiotic recombination	33/818	101/12275	4.57246e-15	2.85207e-13	1.87561e-13	jg16491/jg30412/jg9794/jg9799/jg9802/jg9808/jg9813/jg11372/jg22421/jg22548/jg25216/jg7785/jg30419/jg869/jg9793/jg9798/jg9805/jg25179/jg29128/jg11610/jg11665/jg18878/jg22833/jg19965/jg22532/jg18311/jg22728/jg22729/jg32390/jg17229/jg30453/jg30457/jg23624	33
GO:0035825	homologous recombination	33/818	101/12275	4.57246e-15	2.85207e-13	1.87561e-13	jg16491/jg30412/jg9794/jg9799/jg9802/jg9808/jg9813/jg11372/jg22421/jg22548/jg25216/jg7785/jg30419/jg869/jg9793/jg9798/jg9805/jg25179/jg29128/jg11610/jg11665/jg18878/jg22833/jg19965/jg22532/jg18311/jg22728/jg22729/jg32390/jg17229/jg30453/jg30457/jg23624	33
GO:0030894	replisome	19/818	32/12275	5.5657e-15	3.26739e-13	2.14874e-13	jg14499/jg18697/jg18723/jg22888/jg22889/jg23043/jg23057/jg25746/jg2621/jg27686/jg28056/jg28168/jg28256/jg29056/jg6023/jg8478/jg2436/jg31911/jg5632	19
GO:0043601	nuclear replisome	19/818	32/12275	5.5657e-15	3.26739e-13	2.14874e-13	jg14499/jg18697/jg18723/jg22888/jg22889/jg23043/jg23057/jg25746/jg2621/jg27686/jg28056/jg28168/jg28256/jg29056/jg6023/jg8478/jg2436/jg31911/jg5632	19
GO:0071456	cellular response to hypoxia	21/818	40/12275	6.06741e-15	3.46015e-13	2.27551e-13	jg10958/jg19125/jg22599/jg22718/jg22895/jg2504/jg2536/jg28192/jg5083/jg7484/jg7537/jg11751/jg11792/jg19657/jg22947/jg23130/jg7748/jg8592/jg5128/jg5175/jg5674	21
GO:0010564	regulation of cell cycle process	43/818	172/12275	1.67998e-14	9.31456e-13	6.12554e-13	jg10136/jg10142/jg10147/jg10152/jg13383/jg13390/jg17069/jg12213/jg12320/jg14256/jg15670/jg17386/jg18143/jg20187/jg22626/jg22779/jg22790/jg23259/jg26754/jg32273/jg32282/jg32353/jg5670/jg695/jg8114/jg22390/jg14294/jg23255/jg29142/jg7805/jg18845/jg11610/jg11665/jg18878/jg22833/jg18181/jg18182/jg28112/jg19249/jg29672/jg4840/jg22881/jg23064	43
GO:0016234	inclusion body	16/818	23/12275	2.07099e-14	1.11722e-12	7.34717e-13	jg10958/jg19125/jg22599/jg22718/jg22895/jg2504/jg2536/jg28192/jg5083/jg7484/jg7537/jg5128/jg11610/jg11665/jg18878/jg22833	16
GO:0003756	protein disulfide isomerase activity	21/818	42/12275	2.18872e-14	1.12017e-12	7.36662e-13	jg18382/jg20037/jg20038/jg22700/jg22930/jg23370/jg3130/jg5156/jg6576/jg6623/jg8521/jg8598/jg19211/jg19403/jg21865/jg23103/jg23782/jg25288/jg25660/jg5081/jg8588	21
GO:0016864	intramolecular oxidoreductase activity, transposing S-S bonds	21/818	42/12275	2.18872e-14	1.12017e-12	7.36662e-13	jg18382/jg20037/jg20038/jg22700/jg22930/jg23370/jg3130/jg5156/jg6576/jg6623/jg8521/jg8598/jg19211/jg19403/jg21865/jg23103/jg23782/jg25288/jg25660/jg5081/jg8588	21
GO:0009695	jasmonic acid biosynthetic process	21/818	43/12275	4.01273e-14	2.00235e-12	1.31681e-12	jg10943/jg11091/jg11337/jg11747/jg13825/jg14437/jg18665/jg18807/jg19083/jg19297/jg19476/jg22279/jg22319/jg22638/jg23042/jg23260/jg29318/jg32069/jg4982/jg5153/jg8527	21
GO:0000502	proteasome complex	27/818	73/12275	4.50176e-14	2.13941e-12	1.40694e-12	jg18834/jg18936/jg20879/jg20880/jg20886/jg20893/jg11745/jg28172/jg15174/jg18738/jg23237/jg30242/jg2072/jg18321/jg2130/jg22345/jg5106/jg5901/jg7357/jg19650/jg11253/jg19473/jg29223/jg32235/jg4925/jg6681/jg7651	27
GO:1905369	endopeptidase complex	27/818	73/12275	4.50176e-14	2.13941e-12	1.40694e-12	jg18834/jg18936/jg20879/jg20880/jg20886/jg20893/jg11745/jg28172/jg15174/jg18738/jg23237/jg30242/jg2072/jg18321/jg2130/jg22345/jg5106/jg5901/jg7357/jg19650/jg11253/jg19473/jg29223/jg32235/jg4925/jg6681/jg7651	27
GO:0006310	DNA recombination	44/818	185/12275	5.693e-14	2.64261e-12	1.73786e-12	jg10136/jg10142/jg10147/jg10152/jg13383/jg13390/jg17069/jg19042/jg16491/jg30412/jg9794/jg9799/jg9802/jg9808/jg9813/jg11372/jg22421/jg22548/jg25216/jg7785/jg30419/jg869/jg9793/jg9798/jg9805/jg25179/jg29128/jg21804/jg9228/jg9230/jg11610/jg11665/jg18878/jg22833/jg19965/jg22532/jg18311/jg22728/jg22729/jg32390/jg17229/jg30453/jg30457/jg23624	44
GO:0007127	meiosis I	35/818	123/12275	7.52793e-14	3.39831e-12	2.23483e-12	jg16491/jg30412/jg9794/jg9799/jg9802/jg9808/jg9813/jg11372/jg22421/jg22548/jg25216/jg7785/jg30419/jg869/jg9793/jg9798/jg9805/jg25179/jg29128/jg11610/jg11665/jg18878/jg22833/jg19965/jg22532/jg18311/jg22728/jg22729/jg32390/jg17229/jg30453/jg30457/jg22881/jg23064/jg23624	35
GO:0051926	negative regulation of calcium ion transport	12/818	13/12275	8.68306e-14	3.39831e-12	2.23483e-12	jg10958/jg19125/jg22599/jg22718/jg22895/jg2504/jg2536/jg28192/jg5083/jg7484/jg7537/jg5128	12
GO:0097352	autophagosome maturation	12/818	13/12275	8.68306e-14	3.39831e-12	2.23483e-12	jg10958/jg19125/jg22599/jg22718/jg22895/jg2504/jg2536/jg28192/jg5083/jg7484/jg7537/jg5128	12
GO:1901019	regulation of calcium ion transmembrane transporter activity	12/818	13/12275	8.68306e-14	3.39831e-12	2.23483e-12	jg10958/jg19125/jg22599/jg22718/jg22895/jg2504/jg2536/jg28192/jg5083/jg7484/jg7537/jg5128	12
GO:1901020	negative regulation of calcium ion transmembrane transporter activity	12/818	13/12275	8.68306e-14	3.39831e-12	2.23483e-12	jg10958/jg19125/jg22599/jg22718/jg22895/jg2504/jg2536/jg28192/jg5083/jg7484/jg7537/jg5128	12
GO:1901339	regulation of store-operated calcium channel activity	12/818	13/12275	8.68306e-14	3.39831e-12	2.23483e-12	jg10958/jg19125/jg22599/jg22718/jg22895/jg2504/jg2536/jg28192/jg5083/jg7484/jg7537/jg5128	12
GO:1901340	negative regulation of store-operated calcium channel activity	12/818	13/12275	8.68306e-14	3.39831e-12	2.23483e-12	jg10958/jg19125/jg22599/jg22718/jg22895/jg2504/jg2536/jg28192/jg5083/jg7484/jg7537/jg5128	12
GO:1903170	negative regulation of calcium ion transmembrane transport	12/818	13/12275	8.68306e-14	3.39831e-12	2.23483e-12	jg10958/jg19125/jg22599/jg22718/jg22895/jg2504/jg2536/jg28192/jg5083/jg7484/jg7537/jg5128	12
GO:0005694	chromosome	74/818	442/12275	9.05315e-14	3.43467e-12	2.25875e-12	jg11630/jg14499/jg18697/jg18723/jg22888/jg22889/jg23043/jg23057/jg25746/jg2621/jg27686/jg28056/jg28168/jg28256/jg29056/jg6023/jg8478/jg18382/jg20037/jg20038/jg22700/jg22930/jg23370/jg3130/jg5156/jg6576/jg6623/jg8521/jg8598/jg19211/jg19403/jg21865/jg23103/jg23782/jg25288/jg25660/jg5081/jg8588/jg11372/jg22421/jg22548/jg25216/jg7785/jg25179/jg29128/jg18845/jg21804/jg9228/jg9230/jg11610/jg11665/jg188…	74
GO:0006302	double-strand break repair	39/818	151/12275	9.12013e-14	3.43467e-12	2.25875e-12	jg10136/jg10142/jg10147/jg10152/jg13383/jg13390/jg19042/jg11372/jg22421/jg22548/jg25216/jg7785/jg25179/jg29128/jg23161/jg2417/jg21804/jg9228/jg9230/jg11610/jg11665/jg18878/jg22833/jg19965/jg22532/jg18311/jg22728/jg22729/jg32390/jg2436/jg31911/jg5632/jg2866/jg32197/jg23624/jg12112/jg32198/jg29198/jg32278	39
GO:0043596	nuclear replication fork	21/818	45/12275	1.26643e-13	4.68112e-12	3.07845e-12	jg14499/jg18697/jg18723/jg22888/jg22889/jg23043/jg23057/jg25746/jg2621/jg27686/jg28056/jg28168/jg28256/jg29056/jg6023/jg8478/jg2436/jg31911/jg5632/jg29198/jg32278	21
GO:0061982	meiosis I cell cycle process	35/818	126/12275	1.66303e-13	6.0353e-12	3.969e-12	jg16491/jg30412/jg9794/jg9799/jg9802/jg9808/jg9813/jg11372/jg22421/jg22548/jg25216/jg7785/jg30419/jg869/jg9793/jg9798/jg9805/jg25179/jg29128/jg11610/jg11665/jg18878/jg22833/jg19965/jg22532/jg18311/jg22728/jg22729/jg32390/jg17229/jg30453/jg30457/jg22881/jg23064/jg23624	35
GO:0008408	3'-5' exonuclease activity	27/818	77/12275	2.04581e-13	7.29184e-12	4.79534e-12	jg14499/jg18697/jg18723/jg22888/jg22889/jg23043/jg23057/jg25746/jg2621/jg27686/jg28056/jg28168/jg28256/jg29056/jg6023/jg8478/jg15026/jg15068/jg18267/jg23589/jg2605/jg28121/jg29505/jg5680/jg11243/jg23359/jg17371	27
GO:0036294	cellular response to decreased oxygen levels	21/818	46/12275	2.18581e-13	7.34478e-12	4.83016e-12	jg10958/jg19125/jg22599/jg22718/jg22895/jg2504/jg2536/jg28192/jg5083/jg7484/jg7537/jg11751/jg11792/jg19657/jg22947/jg23130/jg7748/jg8592/jg5128/jg5175/jg5674	21
GO:0071453	cellular response to oxygen levels	21/818	46/12275	2.18581e-13	7.34478e-12	4.83016e-12	jg10958/jg19125/jg22599/jg22718/jg22895/jg2504/jg2536/jg28192/jg5083/jg7484/jg7537/jg11751/jg11792/jg19657/jg22947/jg23130/jg7748/jg8592/jg5128/jg5175/jg5674	21
GO:0031464	Cul4A-RING E3 ubiquitin ligase complex	18/818	33/12275	2.24465e-13	7.34478e-12	4.83016e-12	jg12213/jg12320/jg14256/jg15670/jg17386/jg18143/jg20187/jg22626/jg22779/jg22790/jg23259/jg26754/jg32273/jg32282/jg32353/jg5670/jg695/jg8114	18
GO:0031465	Cul4B-RING E3 ubiquitin ligase complex	18/818	33/12275	2.24465e-13	7.34478e-12	4.83016e-12	jg12213/jg12320/jg14256/jg15670/jg17386/jg18143/jg20187/jg22626/jg22779/jg22790/jg23259/jg26754/jg32273/jg32282/jg32353/jg5670/jg695/jg8114	18
GO:0072425	signal transduction involved in G2 DNA damage checkpoint	18/818	33/12275	2.24465e-13	7.34478e-12	4.83016e-12	jg12213/jg12320/jg14256/jg15670/jg17386/jg18143/jg20187/jg22626/jg22779/jg22790/jg23259/jg26754/jg32273/jg32282/jg32353/jg5670/jg695/jg8114	18
GO:0006261	DNA-dependent DNA replication	37/818	142/12275	2.95711e-13	9.51999e-12	6.26064e-12	jg10136/jg10142/jg10147/jg10152/jg13383/jg13390/jg17069/jg11630/jg14499/jg18697/jg18723/jg22888/jg22889/jg23043/jg23057/jg25746/jg2621/jg27686/jg28056/jg28168/jg28256/jg29056/jg6023/jg8478/jg1911/jg23161/jg2417/jg2436/jg31911/jg5632/jg18181/jg18182/jg28112/jg11243/jg23359/jg22523/jg27847	37
GO:0016853	isomerase activity	47/818	220/12275	5.49069e-13	1.73959e-11	1.14401e-11	jg18382/jg20037/jg20038/jg22700/jg22930/jg23370/jg3130/jg5156/jg6576/jg6623/jg8521/jg8598/jg11486/jg11493/jg11502/jg11509/jg11510/jg11511/jg11512/jg11623/jg29037/jg5899/jg19211/jg19403/jg21865/jg23103/jg23782/jg25288/jg25660/jg5081/jg8588/jg16491/jg30412/jg9794/jg9799/jg9802/jg9806/jg9808/jg9813/jg30419/jg869/jg9793/jg9798/jg9805/jg17229/jg30453/jg30457	47
GO:0016235	aggresome	12/818	14/12275	5.70949e-13	1.75325e-11	1.15299e-11	jg10958/jg19125/jg22599/jg22718/jg22895/jg2504/jg2536/jg28192/jg5083/jg7484/jg7537/jg5128	12
GO:1903071	positive regulation of ER-associated ubiquitin-dependent protein catabolic process	12/818	14/12275	5.70949e-13	1.75325e-11	1.15299e-11	jg10958/jg19125/jg22599/jg22718/jg22895/jg2504/jg2536/jg28192/jg5083/jg7484/jg7537/jg5128	12
GO:0009694	jasmonic acid metabolic process	21/818	48/12275	6.18078e-13	1.86922e-11	1.22926e-11	jg10943/jg11091/jg11337/jg11747/jg13825/jg14437/jg18665/jg18807/jg19083/jg19297/jg19476/jg22279/jg22319/jg22638/jg23042/jg23260/jg29318/jg32069/jg4982/jg5153/jg8527	21
GO:0001666	response to hypoxia	32/818	112/12275	7.88036e-13	2.34764e-11	1.54388e-11	jg10958/jg19125/jg22599/jg22718/jg22895/jg2504/jg2536/jg28192/jg5083/jg7484/jg7537/jg18673/jg23463/jg2863/jg5421/jg5494/jg5726/jg7575/jg7582/jg11751/jg11792/jg19657/jg22947/jg23130/jg7748/jg8592/jg5128/jg11933/jg5420/jg5497/jg5175/jg5674	32
GO:0006552	leucine catabolic process	14/818	20/12275	8.14316e-13	2.39026e-11	1.57191e-11	jg11032/jg11483/jg15131/jg19435/jg28690/jg32231/jg44/jg8132/jg11223/jg11543/jg23651/jg5169/jg5368/jg8563	14
GO:1905898	positive regulation of response to endoplasmic reticulum stress	13/818	17/12275	8.64979e-13	2.50217e-11	1.6455e-11	jg10958/jg19125/jg22599/jg22718/jg22895/jg2504/jg2536/jg28192/jg5083/jg7484/jg7537/jg5128/jg1296	13
GO:1905368	peptidase complex	27/818	82/12275	1.16379e-12	3.31847e-11	2.18233e-11	jg18834/jg18936/jg20879/jg20880/jg20886/jg20893/jg11745/jg28172/jg15174/jg18738/jg23237/jg30242/jg2072/jg18321/jg2130/jg22345/jg5106/jg5901/jg7357/jg19650/jg11253/jg19473/jg29223/jg32235/jg4925/jg6681/jg7651	27
GO:0042770	signal transduction in response to DNA damage	22/818	55/12275	1.59285e-12	4.47793e-11	2.94483e-11	jg12213/jg12320/jg14256/jg15670/jg17386/jg18143/jg20187/jg22626/jg22779/jg22790/jg23259/jg26754/jg32273/jg32282/jg32353/jg5670/jg695/jg8114/jg11610/jg11665/jg18878/jg22833	22
GO:0000731	DNA synthesis involved in DNA repair	21/818	50/12275	1.64094e-12	4.54905e-11	2.9916e-11	jg12213/jg12320/jg14256/jg15670/jg17386/jg18143/jg20187/jg22626/jg22779/jg22790/jg23259/jg26754/jg32273/jg32282/jg32353/jg5670/jg695/jg8114/jg1911/jg11243/jg23359	21
GO:0006635	fatty acid beta-oxidation	22/818	56/12275	2.46082e-12	6.69073e-11	4.40003e-11	jg10943/jg11091/jg11337/jg11747/jg13825/jg14437/jg18665/jg18807/jg19083/jg19297/jg19476/jg22279/jg22319/jg22638/jg23042/jg23260/jg29318/jg32069/jg4982/jg5153/jg8527/jg10808	22
GO:0009408	response to heat	46/818	221/12275	2.59084e-12	6.69073e-11	4.40003e-11	jg12074/jg18253/jg18407/jg22582/jg23607/jg25319/jg25329/jg27926/jg27957/jg6051/jg7225/jg7547/jg18382/jg20037/jg20038/jg22700/jg22930/jg23370/jg3130/jg5156/jg6576/jg6623/jg8521/jg8598/jg19211/jg19403/jg21865/jg23103/jg23782/jg25288/jg25660/jg5081/jg8588/jg11253/jg19473/jg29223/jg32235/jg4925/jg6681/jg7651/jg18845/jg18783/jg21974/jg22466/jg11998/jg12007	46
GO:0001676	long-chain fatty acid metabolic process	21/818	51/12275	2.61677e-12	6.69073e-11	4.40003e-11	jg10943/jg11091/jg11337/jg11747/jg13825/jg14437/jg18665/jg18807/jg19083/jg19297/jg19476/jg22279/jg22319/jg22638/jg23042/jg23260/jg29318/jg32069/jg4982/jg5153/jg8527	21
GO:1902175	regulation of oxidative stress-induced intrinsic apoptotic signaling pathway	12/818	15/12275	2.68165e-12	6.69073e-11	4.40003e-11	jg10958/jg19125/jg22599/jg22718/jg22895/jg2504/jg2536/jg28192/jg5083/jg7484/jg7537/jg5128	12
GO:1903169	regulation of calcium ion transmembrane transport	12/818	15/12275	2.68165e-12	6.69073e-11	4.40003e-11	jg10958/jg19125/jg22599/jg22718/jg22895/jg2504/jg2536/jg28192/jg5083/jg7484/jg7537/jg5128	12
GO:1904063	negative regulation of cation transmembrane transport	12/818	15/12275	2.68165e-12	6.69073e-11	4.40003e-11	jg10958/jg19125/jg22599/jg22718/jg22895/jg2504/jg2536/jg28192/jg5083/jg7484/jg7537/jg5128	12
GO:1904294	positive regulation of ERAD pathway	12/818	15/12275	2.68165e-12	6.69073e-11	4.40003e-11	jg10958/jg19125/jg22599/jg22718/jg22895/jg2504/jg2536/jg28192/jg5083/jg7484/jg7537/jg5128	12
GO:2001258	negative regulation of cation channel activity	12/818	15/12275	2.68165e-12	6.69073e-11	4.40003e-11	jg10958/jg19125/jg22599/jg22718/jg22895/jg2504/jg2536/jg28192/jg5083/jg7484/jg7537/jg5128	12
GO:0016054	organic acid catabolic process	36/818	146/12275	3.67703e-12	8.95043e-11	5.88608e-11	jg10943/jg11091/jg11337/jg11747/jg13825/jg14437/jg18665/jg18807/jg19083/jg19297/jg19476/jg22279/jg22319/jg22638/jg23042/jg23260/jg29318/jg32069/jg4982/jg5153/jg8527/jg11032/jg11483/jg15131/jg19435/jg28690/jg32231/jg44/jg8132/jg11223/jg11543/jg23651/jg5169/jg5368/jg8563/jg10808	36
GO:0046395	carboxylic acid catabolic process	36/818	146/12275	3.67703e-12	8.95043e-11	5.88608e-11	jg10943/jg11091/jg11337/jg11747/jg13825/jg14437/jg18665/jg18807/jg19083/jg19297/jg19476/jg22279/jg22319/jg22638/jg23042/jg23260/jg29318/jg32069/jg4982/jg5153/jg8527/jg11032/jg11483/jg15131/jg19435/jg28690/jg32231/jg44/jg8132/jg11223/jg11543/jg23651/jg5169/jg5368/jg8563/jg10808	36
GO:0050660	flavin adenine dinucleotide binding	21/818	52/12275	4.11748e-12	9.90181e-11	6.51173e-11	jg10943/jg11091/jg11337/jg11747/jg13825/jg14437/jg18665/jg18807/jg19083/jg19297/jg19476/jg22279/jg22319/jg22638/jg23042/jg23260/jg29318/jg32069/jg4982/jg5153/jg8527	21
GO:0045005	DNA-dependent DNA replication maintenance of fidelity	18/818	38/12275	5.28492e-12	1.2558e-10	8.25851e-11	jg14499/jg18697/jg18723/jg22888/jg22889/jg23043/jg23057/jg25746/jg2621/jg27686/jg28056/jg28168/jg28256/jg29056/jg6023/jg8478/jg11243/jg23359	18
GO:0004017	adenylate kinase activity	14/818	22/12275	5.92205e-12	1.39064e-10	9.14526e-11	jg11137/jg14341/jg18563/jg19722/jg2429/jg28323/jg32304/jg11617/jg14808/jg2435/jg25225/jg2714/jg19965/jg22532	14
GO:0080008	Cul4-RING E3 ubiquitin ligase complex	30/818	108/12275	9.11368e-12	2.11287e-10	1.38949e-10	jg12213/jg12320/jg14256/jg15670/jg17386/jg18143/jg20187/jg22626/jg22779/jg22790/jg23259/jg26754/jg32273/jg32282/jg32353/jg5670/jg695/jg8114/jg2044/jg20506/jg5500/jg18627/jg29532/jg29556/jg5218/jg5437/jg5981/jg23419/jg18184/jg900	30
GO:0006513	protein monoubiquitination	18/818	39/12275	9.20939e-12	2.11287e-10	1.38949e-10	jg12213/jg12320/jg14256/jg15670/jg17386/jg18143/jg20187/jg22626/jg22779/jg22790/jg23259/jg26754/jg32273/jg32282/jg32353/jg5670/jg695/jg8114	18
GO:0022613	ribonucleoprotein complex biogenesis	66/818	407/12275	9.43991e-12	2.14114e-10	1.40808e-10	jg22272/jg11252/jg28349/jg5441/jg7475/jg7479/jg7715/jg11495/jg14531/jg1745/jg19907/jg25260/jg28183/jg7360/jg7416/jg8140/jg8357/jg15026/jg15068/jg18267/jg23589/jg2605/jg28121/jg29505/jg5680/jg15136/jg18863/jg18872/jg5955/jg7709/jg8130/jg18588/jg22443/jg28098/jg29022/jg14366/jg2334/jg11251/jg20048/jg21370/jg22056/jg11405/jg23322/jg28119/jg8297/jg14968/jg29330/jg22804/jg23751/jg31673/jg5248/jg28967/…	66
GO:1903069	regulation of ER-associated ubiquitin-dependent protein catabolic process	12/818	16/12275	1.00764e-11	2.23473e-10	1.46963e-10	jg10958/jg19125/jg22599/jg22718/jg22895/jg2504/jg2536/jg28192/jg5083/jg7484/jg7537/jg5128	12
GO:1903201	regulation of oxidative stress-induced cell death	12/818	16/12275	1.00764e-11	2.23473e-10	1.46963e-10	jg10958/jg19125/jg22599/jg22718/jg22895/jg2504/jg2536/jg28192/jg5083/jg7484/jg7537/jg5128	12
GO:0019985	translesion synthesis	19/818	44/12275	1.04957e-11	2.30213e-10	1.51395e-10	jg12213/jg12320/jg14256/jg15670/jg17386/jg18143/jg20187/jg22626/jg22779/jg22790/jg23259/jg26754/jg32273/jg32282/jg32353/jg5670/jg695/jg8114/jg1911	19
GO:0072401	signal transduction involved in DNA integrity checkpoint	18/818	40/12275	1.57115e-11	3.37207e-10	2.21758e-10	jg12213/jg12320/jg14256/jg15670/jg17386/jg18143/jg20187/jg22626/jg22779/jg22790/jg23259/jg26754/jg32273/jg32282/jg32353/jg5670/jg695/jg8114	18
GO:0072422	signal transduction involved in DNA damage checkpoint	18/818	40/12275	1.57115e-11	3.37207e-10	2.21758e-10	jg12213/jg12320/jg14256/jg15670/jg17386/jg18143/jg20187/jg22626/jg22779/jg22790/jg23259/jg26754/jg32273/jg32282/jg32353/jg5670/jg695/jg8114	18
GO:0036293	response to decreased oxygen levels	32/818	124/12275	1.59867e-11	3.39461e-10	2.2324e-10	jg10958/jg19125/jg22599/jg22718/jg22895/jg2504/jg2536/jg28192/jg5083/jg7484/jg7537/jg18673/jg23463/jg2863/jg5421/jg5494/jg5726/jg7575/jg7582/jg11751/jg11792/jg19657/jg22947/jg23130/jg7748/jg8592/jg5128/jg11933/jg5420/jg5497/jg5175/jg5674	32
GO:0140013	meiotic nuclear division	37/818	161/12275	1.7615e-11	3.70101e-10	2.4339e-10	jg16491/jg30412/jg9794/jg9799/jg9802/jg9808/jg9813/jg11372/jg22421/jg22548/jg25216/jg7785/jg30419/jg869/jg9793/jg9798/jg9805/jg25179/jg29128/jg11610/jg11665/jg18878/jg22833/jg19965/jg22532/jg18311/jg22728/jg22729/jg32390/jg17229/jg30453/jg30457/jg22881/jg23064/jg23624/jg15356/jg15440	37
GO:0009062	fatty acid catabolic process	22/818	61/12275	1.84629e-11	3.83874e-10	2.52448e-10	jg10943/jg11091/jg11337/jg11747/jg13825/jg14437/jg18665/jg18807/jg19083/jg19297/jg19476/jg22279/jg22319/jg22638/jg23042/jg23260/jg29318/jg32069/jg4982/jg5153/jg8527/jg10808	22
GO:1905897	regulation of response to endoplasmic reticulum stress	13/818	20/12275	2.33348e-11	4.80168e-10	3.15774e-10	jg10958/jg19125/jg22599/jg22718/jg22895/jg2504/jg2536/jg28192/jg5083/jg7484/jg7537/jg5128/jg1296	13
GO:0006301	postreplication repair	20/818	51/12275	2.56052e-11	5.2151e-10	3.42961e-10	jg12213/jg12320/jg14256/jg15670/jg17386/jg18143/jg20187/jg22626/jg22779/jg22790/jg23259/jg26754/jg32273/jg32282/jg32353/jg5670/jg695/jg8114/jg11630/jg1911	20
GO:0072395	signal transduction involved in cell cycle checkpoint	18/818	41/12275	2.62802e-11	5.29852e-10	3.48447e-10	jg12213/jg12320/jg14256/jg15670/jg17386/jg18143/jg20187/jg22626/jg22779/jg22790/jg23259/jg26754/jg32273/jg32282/jg32353/jg5670/jg695/jg8114	18
GO:0000077	DNA damage checkpoint	22/818	62/12275	2.68435e-11	5.35796e-10	3.52356e-10	jg12213/jg12320/jg14256/jg15670/jg17386/jg18143/jg20187/jg22626/jg22779/jg22790/jg23259/jg26754/jg32273/jg32282/jg32353/jg5670/jg695/jg8114/jg11610/jg11665/jg18878/jg22833	22
GO:0003917	DNA topoisomerase type I (single strand cut, ATP-independent) activity	16/818	32/12275	2.86894e-11	5.66971e-10	3.72858e-10	jg16491/jg30412/jg9794/jg9799/jg9802/jg9806/jg9808/jg9813/jg30419/jg869/jg9793/jg9798/jg9805/jg17229/jg30453/jg30457	16
GO:0070482	response to oxygen levels	32/818	127/12275	3.17486e-11	6.00366e-10	3.94819e-10	jg10958/jg19125/jg22599/jg22718/jg22895/jg2504/jg2536/jg28192/jg5083/jg7484/jg7537/jg18673/jg23463/jg2863/jg5421/jg5494/jg5726/jg7575/jg7582/jg11751/jg11792/jg19657/jg22947/jg23130/jg7748/jg8592/jg5128/jg11933/jg5420/jg5497/jg5175/jg5674	32
GO:0009083	branched-chain amino acid catabolic process	14/818	24/12275	3.20199e-11	6.00366e-10	3.94819e-10	jg11032/jg11483/jg15131/jg19435/jg28690/jg32231/jg44/jg8132/jg11223/jg11543/jg23651/jg5169/jg5368/jg8563	14
GO:0035973	aggrephagy	12/818	17/12275	3.2184e-11	6.00366e-10	3.94819e-10	jg10958/jg19125/jg22599/jg22718/jg22895/jg2504/jg2536/jg28192/jg5083/jg7484/jg7537/jg5128	12
GO:0051924	regulation of calcium ion transport	12/818	17/12275	3.2184e-11	6.00366e-10	3.94819e-10	jg10958/jg19125/jg22599/jg22718/jg22895/jg2504/jg2536/jg28192/jg5083/jg7484/jg7537/jg5128	12
GO:1904292	regulation of ERAD pathway	12/818	17/12275	3.2184e-11	6.00366e-10	3.94819e-10	jg10958/jg19125/jg22599/jg22718/jg22895/jg2504/jg2536/jg28192/jg5083/jg7484/jg7537/jg5128	12
GO:2001257	regulation of cation channel activity	12/818	17/12275	3.2184e-11	6.00366e-10	3.94819e-10	jg10958/jg19125/jg22599/jg22718/jg22895/jg2504/jg2536/jg28192/jg5083/jg7484/jg7537/jg5128	12
GO:1901988	negative regulation of cell cycle phase transition	22/818	63/12275	3.86906e-11	7.1506e-10	4.70246e-10	jg12213/jg12320/jg14256/jg15670/jg17386/jg18143/jg20187/jg22626/jg22779/jg22790/jg23259/jg26754/jg32273/jg32282/jg32353/jg5670/jg695/jg8114/jg11610/jg11665/jg18878/jg22833	22
GO:0019395	fatty acid oxidation	22/818	64/12275	5.5303e-11	1.0127e-09	6.65986e-10	jg10943/jg11091/jg11337/jg11747/jg13825/jg14437/jg18665/jg18807/jg19083/jg19297/jg19476/jg22279/jg22319/jg22638/jg23042/jg23260/jg29318/jg32069/jg4982/jg5153/jg8527/jg10808	22
GO:0044282	small molecule catabolic process	39/818	183/12275	5.81618e-11	1.05537e-09	6.94046e-10	jg10943/jg11091/jg11337/jg11747/jg13825/jg14437/jg18665/jg18807/jg19083/jg19297/jg19476/jg22279/jg22319/jg22638/jg23042/jg23260/jg29318/jg32069/jg4982/jg5153/jg8527/jg11032/jg11483/jg15131/jg19435/jg28690/jg32231/jg44/jg8132/jg11223/jg11543/jg23651/jg5169/jg5368/jg8563/jg10808/jg13776/jg23396/jg4758	39
GO:0000724	double-strand break repair via homologous recombination	28/818	102/12275	6.14139e-11	1.10434e-09	7.2625e-10	jg10136/jg10142/jg10147/jg10152/jg13383/jg13390/jg19042/jg11372/jg22421/jg22548/jg25216/jg7785/jg25179/jg29128/jg21804/jg9228/jg9230/jg11610/jg11665/jg18878/jg22833/jg19965/jg22532/jg18311/jg22728/jg22729/jg32390/jg23624	28
GO:0015996	chlorophyll catabolic process	14/818	25/12275	6.83288e-11	1.20694e-09	7.93721e-10	jg11032/jg11483/jg15131/jg19435/jg28690/jg32231/jg44/jg8132/jg11223/jg11543/jg23651/jg5169/jg5368/jg8563	14
GO:0046149	pigment catabolic process	14/818	25/12275	6.83288e-11	1.20694e-09	7.93721e-10	jg11032/jg11483/jg15131/jg19435/jg28690/jg32231/jg44/jg8132/jg11223/jg11543/jg23651/jg5169/jg5368/jg8563	14
GO:0071103	DNA conformation change	36/818	161/12275	7.6353e-11	1.33685e-09	8.79152e-10	jg16491/jg30412/jg9794/jg9799/jg9802/jg9806/jg9808/jg9813/jg30419/jg869/jg9793/jg9798/jg9805/jg12099/jg23425/jg6012/jg21804/jg9228/jg9230/jg11610/jg11665/jg18878/jg22833/jg19965/jg22532/jg17229/jg30453/jg30457/jg18792/jg6030/jg11407/jg32171/jg11310/jg6029/jg6665/jg8525	36
GO:0000725	recombinational repair	28/818	103/12275	7.90948e-11	1.37281e-09	9.02803e-10	jg10136/jg10142/jg10147/jg10152/jg13383/jg13390/jg19042/jg11372/jg22421/jg22548/jg25216/jg7785/jg25179/jg29128/jg21804/jg9228/jg9230/jg11610/jg11665/jg18878/jg22833/jg19965/jg22532/jg18311/jg22728/jg22729/jg32390/jg23624	28
GO:0051187	obsolete cofactor catabolic process	20/818	54/12275	8.76368e-11	1.50796e-09	9.91679e-10	jg11032/jg11483/jg15131/jg19435/jg28690/jg32231/jg44/jg8132/jg11223/jg11543/jg23651/jg5169/jg5368/jg8563/jg14414/jg2400/jg2496/jg27561/jg2771/jg5197	20
GO:0006265	DNA topological change	16/818	34/12275	9.2672e-11	1.56757e-09	1.03088e-09	jg16491/jg30412/jg9794/jg9799/jg9802/jg9806/jg9808/jg9813/jg30419/jg869/jg9793/jg9798/jg9805/jg17229/jg30453/jg30457	16
GO:0016605	PML body	16/818	34/12275	9.2672e-11	1.56757e-09	1.03088e-09	jg16491/jg30412/jg9794/jg9799/jg9802/jg9806/jg9808/jg9813/jg30419/jg869/jg9793/jg9798/jg9805/jg17229/jg30453/jg30457	16
GO:0005838	proteasome regulatory particle	17/818	39/12275	1.08536e-10	1.80531e-09	1.18723e-09	jg18834/jg18936/jg20879/jg20880/jg20886/jg20893/jg15174/jg18738/jg23237/jg30242/jg11253/jg19473/jg29223/jg32235/jg4925/jg6681/jg7651	17
GO:0022624	proteasome accessory complex	17/818	39/12275	1.08536e-10	1.80531e-09	1.18723e-09	jg18834/jg18936/jg20879/jg20880/jg20886/jg20893/jg15174/jg18738/jg23237/jg30242/jg11253/jg19473/jg29223/jg32235/jg4925/jg6681/jg7651	17
GO:0006551	leucine metabolic process	14/818	26/12275	1.39007e-10	2.25576e-09	1.48346e-09	jg11032/jg11483/jg15131/jg19435/jg28690/jg32231/jg44/jg8132/jg11223/jg11543/jg23651/jg5169/jg5368/jg8563	14
GO:0006787	porphyrin-containing compound catabolic process	14/818	26/12275	1.39007e-10	2.25576e-09	1.48346e-09	jg11032/jg11483/jg15131/jg19435/jg28690/jg32231/jg44/jg8132/jg11223/jg11543/jg23651/jg5169/jg5368/jg8563	14
GO:0033015	tetrapyrrole catabolic process	14/818	26/12275	1.39007e-10	2.25576e-09	1.48346e-09	jg11032/jg11483/jg15131/jg19435/jg28690/jg32231/jg44/jg8132/jg11223/jg11543/jg23651/jg5169/jg5368/jg8563	14
GO:0006289	nucleotide-excision repair	21/818	61/12275	1.46895e-10	2.36454e-09	1.555e-09	jg14499/jg18697/jg18723/jg22888/jg22889/jg23043/jg23057/jg25746/jg2621/jg27686/jg28056/jg28168/jg28256/jg29056/jg6023/jg8478/jg25828/jg2668/jg7553/jg11243/jg23359	21
GO:0009411	response to UV	36/818	165/12275	1.59636e-10	2.54907e-09	1.67635e-09	jg12213/jg12320/jg14256/jg15670/jg17386/jg18143/jg20187/jg22626/jg22779/jg22790/jg23259/jg26754/jg32273/jg32282/jg32353/jg5670/jg695/jg8114/jg11010/jg14734/jg21788/jg22646/jg28145/jg29544/jg32421/jg5893/jg2044/jg20506/jg5500/jg1911/jg23161/jg2417/jg19270/jg19276/jg29198/jg32278	36
GO:0005776	autophagosome	12/818	19/12275	2.31286e-10	3.63502e-09	2.3905e-09	jg10958/jg19125/jg22599/jg22718/jg22895/jg2504/jg2536/jg28192/jg5083/jg7484/jg7537/jg5128	12
GO:1900407	regulation of cellular response to oxidative stress	12/818	19/12275	2.31286e-10	3.63502e-09	2.3905e-09	jg10958/jg19125/jg22599/jg22718/jg22895/jg2504/jg2536/jg28192/jg5083/jg7484/jg7537/jg5128	12
GO:0004536	deoxyribonuclease activity	18/818	46/12275	2.66658e-10	4.13045e-09	2.71631e-09	jg14499/jg18697/jg18723/jg22888/jg22889/jg23043/jg23057/jg25746/jg2621/jg27686/jg28056/jg28168/jg28256/jg29056/jg6023/jg8478/jg11243/jg23359	18
GO:0000313	organellar ribosome	16/818	36/12275	2.70714e-10	4.13045e-09	2.71631e-09	jg22272/jg15136/jg18863/jg18872/jg5955/jg7709/jg8130/jg14968/jg28967/jg5699/jg5886/jg6042/jg5710/jg5711/jg17983/jg5667	16
GO:0046940	nucleoside monophosphate phosphorylation	14/818	27/12275	2.71086e-10	4.13045e-09	2.71631e-09	jg11137/jg14341/jg18563/jg19722/jg2429/jg28323/jg32304/jg11617/jg14808/jg2435/jg25225/jg2714/jg19965/jg22532	14
GO:0050145	nucleoside monophosphate kinase activity	14/818	27/12275	2.71086e-10	4.13045e-09	2.71631e-09	jg11137/jg14341/jg18563/jg19722/jg2429/jg28323/jg32304/jg11617/jg14808/jg2435/jg25225/jg2714/jg19965/jg22532	14
GO:0034470	ncRNA processing	52/818	306/12275	2.94248e-10	4.44939e-09	2.92606e-09	jg22272/jg14956/jg8137/jg11495/jg14531/jg1745/jg19907/jg25260/jg28183/jg7360/jg7416/jg8140/jg8357/jg15026/jg15068/jg18267/jg23589/jg2605/jg28121/jg29505/jg5680/jg15136/jg18863/jg18872/jg5955/jg7709/jg8130/jg23854/jg27805/jg5300/jg18588/jg22443/jg28098/jg29022/jg11405/jg23322/jg28119/jg8297/jg13656/jg22259/jg28987/jg29269/jg22804/jg23751/jg31673/jg5248/jg22542/jg29208/jg8029/jg29295/jg7051/jg7054	52
GO:0031570	DNA integrity checkpoint	22/818	71/12275	5.47166e-10	8.2116e-09	5.4002e-09	jg12213/jg12320/jg14256/jg15670/jg17386/jg18143/jg20187/jg22626/jg22779/jg22790/jg23259/jg26754/jg32273/jg32282/jg32353/jg5670/jg695/jg8114/jg11610/jg11665/jg18878/jg22833	22
GO:0006364	rRNA processing	41/818	214/12275	6.00036e-10	8.93786e-09	5.87781e-09	jg22272/jg11495/jg14531/jg1745/jg19907/jg25260/jg28183/jg7360/jg7416/jg8140/jg8357/jg15026/jg15068/jg18267/jg23589/jg2605/jg28121/jg29505/jg5680/jg15136/jg18863/jg18872/jg5955/jg7709/jg8130/jg18588/jg22443/jg28098/jg29022/jg11405/jg23322/jg28119/jg8297/jg22804/jg23751/jg31673/jg5248/jg22542/jg29208/jg8029/jg29295	41
GO:0042254	ribosome biogenesis	54/818	332/12275	7.02759e-10	1.03904e-08	6.83307e-09	jg22272/jg11495/jg14531/jg1745/jg19907/jg25260/jg28183/jg7360/jg7416/jg8140/jg8357/jg15026/jg15068/jg18267/jg23589/jg2605/jg28121/jg29505/jg5680/jg15136/jg18863/jg18872/jg5955/jg7709/jg8130/jg18588/jg22443/jg28098/jg29022/jg14366/jg2334/jg11405/jg23322/jg28119/jg8297/jg14968/jg29330/jg22804/jg23751/jg31673/jg5248/jg28967/jg5699/jg5886/jg6042/jg11723/jg23682/jg28983/jg22542/jg29208/jg8029/jg19270/…	54
GO:0034622	cellular protein-containing complex assembly	67/818	463/12275	1.05171e-09	1.54355e-08	1.01508e-08	jg22272/jg11252/jg18834/jg18936/jg20879/jg20880/jg20886/jg20893/jg28349/jg5441/jg7475/jg7479/jg7715/jg11372/jg22421/jg22548/jg25216/jg7785/jg18673/jg23463/jg2863/jg5421/jg5494/jg5726/jg7575/jg7582/jg15136/jg18863/jg18872/jg5955/jg7709/jg8130/jg11253/jg19473/jg29223/jg32235/jg4925/jg6681/jg7651/jg14366/jg2334/jg11251/jg20048/jg21370/jg22056/jg29330/jg22804/jg23751/jg31673/jg5248/jg18311/jg22728/jg…	67
GO:0010569	regulation of double-strand break repair via homologous recombination	13/818	25/12275	1.14387e-09	1.65447e-08	1.08803e-08	jg10136/jg10142/jg10147/jg10152/jg13383/jg13390/jg2660/jg5394/jg5396/jg12099/jg23425/jg6012/jg8525	13
GO:0043248	proteasome assembly	13/818	25/12275	1.14387e-09	1.65447e-08	1.08803e-08	jg18834/jg18936/jg20879/jg20880/jg20886/jg20893/jg11253/jg19473/jg29223/jg32235/jg4925/jg6681/jg7651	13
GO:0032410	negative regulation of transporter activity	12/818	21/12275	1.1908e-09	1.67382e-08	1.10076e-08	jg10958/jg19125/jg22599/jg22718/jg22895/jg2504/jg2536/jg28192/jg5083/jg7484/jg7537/jg5128	12
GO:0032413	negative regulation of ion transmembrane transporter activity	12/818	21/12275	1.1908e-09	1.67382e-08	1.10076e-08	jg10958/jg19125/jg22599/jg22718/jg22895/jg2504/jg2536/jg28192/jg5083/jg7484/jg7537/jg5128	12
GO:0034766	negative regulation of ion transmembrane transport	12/818	21/12275	1.1908e-09	1.67382e-08	1.10076e-08	jg10958/jg19125/jg22599/jg22718/jg22895/jg2504/jg2536/jg28192/jg5083/jg7484/jg7537/jg5128	12
GO:0061912	selective autophagy	12/818	21/12275	1.1908e-09	1.67382e-08	1.10076e-08	jg10958/jg19125/jg22599/jg22718/jg22895/jg2504/jg2536/jg28192/jg5083/jg7484/jg7537/jg5128	12
GO:2000010	positive regulation of protein localization to cell surface	10/818	14/12275	1.28278e-09	1.79051e-08	1.17749e-08	jg18673/jg23463/jg2863/jg5421/jg5494/jg5726/jg7575/jg7582/jg5420/jg5497	10
GO:0016860	intramolecular oxidoreductase activity	21/818	68/12275	1.44796e-09	2.00703e-08	1.31989e-08	jg18382/jg20037/jg20038/jg22700/jg22930/jg23370/jg3130/jg5156/jg6576/jg6623/jg8521/jg8598/jg19211/jg19403/jg21865/jg23103/jg23782/jg25288/jg25660/jg5081/jg8588	21
GO:0016072	rRNA metabolic process	41/818	221/12275	1.64455e-09	2.2638e-08	1.48875e-08	jg22272/jg11495/jg14531/jg1745/jg19907/jg25260/jg28183/jg7360/jg7416/jg8140/jg8357/jg15026/jg15068/jg18267/jg23589/jg2605/jg28121/jg29505/jg5680/jg15136/jg18863/jg18872/jg5955/jg7709/jg8130/jg18588/jg22443/jg28098/jg29022/jg11405/jg23322/jg28119/jg8297/jg22804/jg23751/jg31673/jg5248/jg22542/jg29208/jg8029/jg29295	41
GO:0072329	monocarboxylic acid catabolic process	22/818	75/12275	1.75869e-09	2.40434e-08	1.58117e-08	jg10943/jg11091/jg11337/jg11747/jg13825/jg14437/jg18665/jg18807/jg19083/jg19297/jg19476/jg22279/jg22319/jg22638/jg23042/jg23260/jg29318/jg32069/jg4982/jg5153/jg8527/jg10808	22
GO:1990234	transferase complex	64/818	440/12275	2.05613e-09	2.79186e-08	1.83602e-08	jg12213/jg12320/jg14256/jg15670/jg17386/jg18143/jg20187/jg22626/jg22779/jg22790/jg23259/jg26754/jg32273/jg32282/jg32353/jg5670/jg695/jg8114/jg14499/jg18697/jg18723/jg22888/jg22889/jg23043/jg23057/jg25746/jg2621/jg27686/jg28056/jg28168/jg28256/jg29056/jg6023/jg8478/jg2044/jg20506/jg5500/jg5932/jg23853/jg11612/jg22653/jg7721/jg7722/jg2436/jg31911/jg5632/jg18627/jg29532/jg29556/jg18181/jg18182/jg281…	64
GO:2000779	regulation of double-strand break repair	13/818	26/12275	2.14874e-09	2.8979e-08	1.90575e-08	jg10136/jg10142/jg10147/jg10152/jg13383/jg13390/jg2660/jg5394/jg5396/jg12099/jg23425/jg6012/jg8525	13
GO:0034763	negative regulation of transmembrane transport	12/818	22/12275	2.46127e-09	3.29711e-08	2.16828e-08	jg10958/jg19125/jg22599/jg22718/jg22895/jg2504/jg2536/jg28192/jg5083/jg7484/jg7537/jg5128	12
GO:0000280	nuclear division	40/818	216/12275	2.75192e-09	3.65883e-08	2.40616e-08	jg16491/jg30412/jg9794/jg9799/jg9802/jg9808/jg9813/jg11372/jg22421/jg22548/jg25216/jg7785/jg32311/jg30419/jg869/jg9793/jg9798/jg9805/jg25179/jg29128/jg11610/jg11665/jg18878/jg22833/jg19965/jg22532/jg18311/jg22728/jg22729/jg32390/jg17229/jg30453/jg30457/jg22881/jg23064/jg23624/jg16827/jg17824/jg15356/jg15440	40
GO:0003916	DNA topoisomerase activity	16/818	41/12275	2.78237e-09	3.65883e-08	2.40616e-08	jg16491/jg30412/jg9794/jg9799/jg9802/jg9806/jg9808/jg9813/jg30419/jg869/jg9793/jg9798/jg9805/jg17229/jg30453/jg30457	16
GO:0010389	regulation of G2/M transition of mitotic cell cycle	14/818	31/12275	2.78628e-09	3.65883e-08	2.40616e-08	jg14294/jg23255/jg29142/jg7805/jg11610/jg11665/jg18878/jg22833/jg18181/jg18182/jg28112/jg19249/jg29672/jg4840	14
GO:0051304	chromosome separation	17/818	47/12275	3.50979e-09	4.57879e-08	3.01115e-08	jg16491/jg30412/jg9794/jg9799/jg9802/jg9808/jg9813/jg30419/jg869/jg9793/jg9798/jg9805/jg17229/jg30453/jg30457/jg29198/jg32278	17
GO:0070861	regulation of protein exit from endoplasmic reticulum	10/818	15/12275	3.61829e-09	4.65942e-08	3.06418e-08	jg18673/jg23463/jg2863/jg5421/jg5494/jg5726/jg7575/jg7582/jg5420/jg5497	10
GO:0070863	positive regulation of protein exit from endoplasmic reticulum	10/818	15/12275	3.61829e-09	4.65942e-08	3.06418e-08	jg18673/jg23463/jg2863/jg5421/jg5494/jg5726/jg7575/jg7582/jg5420/jg5497	10
GO:0016776	phosphotransferase activity, phosphate group as acceptor	15/818	37/12275	4.68687e-09	5.99679e-08	3.94367e-08	jg11137/jg14341/jg18563/jg19722/jg2429/jg28323/jg32304/jg11617/jg14808/jg2435/jg25225/jg2714/jg19965/jg22532/jg5317	15
GO:0043271	negative regulation of ion transport	12/818	23/12275	4.83508e-09	6.14702e-08	4.04247e-08	jg10958/jg19125/jg22599/jg22718/jg22895/jg2504/jg2536/jg28192/jg5083/jg7484/jg7537/jg5128	12
GO:0010948	negative regulation of cell cycle process	22/818	80/12275	6.70333e-09	8.46826e-08	5.56899e-08	jg12213/jg12320/jg14256/jg15670/jg17386/jg18143/jg20187/jg22626/jg22779/jg22790/jg23259/jg26754/jg32273/jg32282/jg32353/jg5670/jg695/jg8114/jg11610/jg11665/jg18878/jg22833	22
GO:0046686	response to cadmium ion	55/818	363/12275	6.81421e-09	8.55419e-08	5.6255e-08	jg10943/jg11091/jg11337/jg11747/jg13825/jg14437/jg18665/jg18807/jg19083/jg19297/jg19476/jg22279/jg22319/jg22638/jg23042/jg23260/jg29318/jg32069/jg4982/jg5153/jg8527/jg23164/jg10967/jg2451/jg25282/jg27893/jg28136/jg28180/jg5980/jg10850/jg12006/jg14487/jg28925/jg5235/jg10979/jg12375/jg14840/jg22399/jg22526/jg27853/jg12194/jg2358/jg15640/jg2726/jg27666/jg22591/jg23205/jg22588/jg5095/jg18184/jg900/jg…	55
GO:0016627	oxidoreductase activity, acting on the CH-CH group of donors	21/818	74/12275	7.96641e-09	9.9381e-08	6.5356e-08	jg10943/jg11091/jg11337/jg11747/jg13825/jg14437/jg18665/jg18807/jg19083/jg19297/jg19476/jg22279/jg22319/jg22638/jg23042/jg23260/jg29318/jg32069/jg4982/jg5153/jg8527	21
GO:0008094	DNA-dependent ATPase activity	25/818	102/12275	8.45496e-09	1.0482e-07	6.89332e-08	jg10136/jg10142/jg10147/jg10152/jg13383/jg13390/jg11372/jg22421/jg22548/jg25216/jg7785/jg25179/jg29128/jg12099/jg23425/jg6012/jg21804/jg9228/jg9230/jg18311/jg22728/jg22729/jg32390/jg8525/jg23624	25
GO:0070070	proton-transporting V-type ATPase complex assembly	10/818	16/12275	9.07226e-09	1.11093e-07	7.30585e-08	jg18673/jg23463/jg2863/jg5421/jg5494/jg5726/jg7575/jg7582/jg5420/jg5497	10
GO:0070072	vacuolar proton-transporting V-type ATPase complex assembly	10/818	16/12275	9.07226e-09	1.11093e-07	7.30585e-08	jg18673/jg23463/jg2863/jg5421/jg5494/jg5726/jg7575/jg7582/jg5420/jg5497	10
GO:0006312	mitotic recombination	16/818	44/12275	9.30408e-09	1.13237e-07	7.44685e-08	jg11372/jg22421/jg22548/jg25216/jg7785/jg11610/jg11665/jg18878/jg22833/jg19965/jg22532/jg18311/jg22728/jg22729/jg32390/jg23624	16
GO:0080135	regulation of cellular response to stress	28/818	125/12275	9.44544e-09	1.14261e-07	7.51417e-08	jg10136/jg10142/jg10147/jg10152/jg13383/jg13390/jg10958/jg19125/jg22599/jg22718/jg22895/jg2504/jg2536/jg28192/jg5083/jg7484/jg7537/jg2660/jg5394/jg5396/jg1911/jg12099/jg23425/jg6012/jg18845/jg5128/jg8525/jg1296	28
GO:0034976	response to endoplasmic reticulum stress	22/818	82/12275	1.10688e-08	1.32572e-07	8.71832e-08	jg10958/jg19125/jg22599/jg22718/jg22895/jg2504/jg2536/jg28192/jg5083/jg7484/jg7537/jg10967/jg2451/jg25282/jg27893/jg28136/jg28180/jg5980/jg5128/jg15102/jg32063/jg32137	22
GO:0000712	resolution of meiotic recombination intermediates	15/818	39/12275	1.10919e-08	1.32572e-07	8.71832e-08	jg16491/jg30412/jg9794/jg9799/jg9802/jg9808/jg9813/jg30419/jg869/jg9793/jg9798/jg9805/jg17229/jg30453/jg30457	15
GO:0016042	lipid catabolic process	29/818	135/12275	1.41083e-08	1.6762e-07	1.10232e-07	jg10943/jg11091/jg11337/jg11747/jg13825/jg14437/jg18665/jg18807/jg19083/jg19297/jg19476/jg22279/jg22319/jg22638/jg23042/jg23260/jg29318/jg32069/jg4982/jg5153/jg8527/jg30420/jg9795/jg30413/jg9796/jg9803/jg9809/jg9815/jg10808	29
GO:0045486	naringenin 3-dioxygenase activity	8/818	10/12275	1.50185e-08	1.76335e-07	1.15963e-07	jg11010/jg14734/jg21788/jg22646/jg28145/jg29544/jg32421/jg5893	8
GO:0051031	tRNA transport	8/818	10/12275	1.50185e-08	1.76335e-07	1.15963e-07	jg11301/jg25113/jg25477/jg27727/jg27962/jg12254/jg18748/jg23089	8
GO:0000018	regulation of DNA recombination	17/818	52/12275	2.04666e-08	2.37692e-07	1.56314e-07	jg10136/jg10142/jg10147/jg10152/jg13383/jg13390/jg2660/jg5394/jg5396/jg25179/jg29128/jg12099/jg23425/jg6012/jg8525/jg29198/jg32278	17
GO:0008409	5'-3' exonuclease activity	11/818	21/12275	2.04825e-08	2.37692e-07	1.56314e-07	jg10136/jg10142/jg10147/jg10152/jg13383/jg13390/jg17069/jg18588/jg22443/jg28098/jg29022	11
GO:0071897	DNA biosynthetic process	34/818	179/12275	2.22574e-08	2.56797e-07	1.68878e-07	jg10136/jg10142/jg10147/jg10152/jg13383/jg13390/jg17069/jg12213/jg12320/jg14256/jg15670/jg17386/jg18143/jg20187/jg22626/jg22779/jg22790/jg23259/jg26754/jg32273/jg32282/jg32353/jg5670/jg695/jg8114/jg1911/jg18282/jg19965/jg22532/jg2436/jg31911/jg5632/jg11243/jg23359	34
GO:1903046	meiotic cell cycle process	37/818	206/12275	2.53573e-08	2.90881e-07	1.91292e-07	jg16491/jg30412/jg9794/jg9799/jg9802/jg9808/jg9813/jg11372/jg22421/jg22548/jg25216/jg7785/jg30419/jg869/jg9793/jg9798/jg9805/jg25179/jg29128/jg11610/jg11665/jg18878/jg22833/jg19965/jg22532/jg18311/jg22728/jg22729/jg32390/jg17229/jg30453/jg30457/jg22881/jg23064/jg23624/jg15356/jg15440	37
GO:0031461	cullin-RING ubiquitin ligase complex	31/818	155/12275	2.67326e-08	3.04905e-07	2.00515e-07	jg12213/jg12320/jg14256/jg15670/jg17386/jg18143/jg20187/jg22626/jg22779/jg22790/jg23259/jg26754/jg32273/jg32282/jg32353/jg5670/jg695/jg8114/jg2044/jg20506/jg5500/jg23853/jg18627/jg29532/jg29556/jg5218/jg5437/jg5981/jg23419/jg18184/jg900	31
GO:0015994	chlorophyll metabolic process	17/818	53/12275	2.82817e-08	3.1952e-07	2.10127e-07	jg23602/jg11032/jg11483/jg15131/jg19435/jg28690/jg32231/jg44/jg8132/jg11223/jg11543/jg23651/jg5169/jg5368/jg8563/jg23462/jg25247	17
GO:0010959	regulation of metal ion transport	12/818	26/12275	2.86457e-08	3.1952e-07	2.10127e-07	jg10958/jg19125/jg22599/jg22718/jg22895/jg2504/jg2536/jg28192/jg5083/jg7484/jg7537/jg5128	12
GO:2001242	regulation of intrinsic apoptotic signaling pathway	12/818	26/12275	2.86457e-08	3.1952e-07	2.10127e-07	jg10958/jg19125/jg22599/jg22718/jg22895/jg2504/jg2536/jg28192/jg5083/jg7484/jg7537/jg5128	12
GO:0000075	cell cycle checkpoint	22/818	86/12275	2.86544e-08	3.1952e-07	2.10127e-07	jg12213/jg12320/jg14256/jg15670/jg17386/jg18143/jg20187/jg22626/jg22779/jg22790/jg23259/jg26754/jg32273/jg32282/jg32353/jg5670/jg695/jg8114/jg11610/jg11665/jg18878/jg22833	22
GO:0009081	branched-chain amino acid metabolic process	14/818	36/12275	2.91296e-08	3.23015e-07	2.12425e-07	jg11032/jg11483/jg15131/jg19435/jg28690/jg32231/jg44/jg8132/jg11223/jg11543/jg23651/jg5169/jg5368/jg8563	14
GO:0034660	ncRNA metabolic process	55/818	379/12275	3.16509e-08	3.49034e-07	2.29536e-07	jg22272/jg14956/jg8137/jg11495/jg14531/jg1745/jg19907/jg25260/jg28183/jg7360/jg7416/jg8140/jg8357/jg15026/jg15068/jg18267/jg23589/jg2605/jg28121/jg29505/jg5680/jg15136/jg18863/jg18872/jg5955/jg7709/jg8130/jg23854/jg27805/jg5300/jg18588/jg22443/jg28098/jg29022/jg11405/jg23322/jg28119/jg8297/jg13656/jg22259/jg28987/jg29269/jg22804/jg23751/jg31673/jg5248/jg18642/jg19890/jg23719/jg22542/jg29208/jg802…	55
GO:0051307	meiotic chromosome separation	15/818	42/12275	3.60324e-08	3.95168e-07	2.59875e-07	jg16491/jg30412/jg9794/jg9799/jg9802/jg9808/jg9813/jg30419/jg869/jg9793/jg9798/jg9805/jg17229/jg30453/jg30457	15
GO:0051321	meiotic cell cycle	38/818	219/12275	4.29396e-08	4.68347e-07	3.07999e-07	jg16491/jg30412/jg9794/jg9799/jg9802/jg9806/jg9808/jg9813/jg11372/jg22421/jg22548/jg25216/jg7785/jg30419/jg869/jg9793/jg9798/jg9805/jg25179/jg29128/jg11610/jg11665/jg18878/jg22833/jg19965/jg22532/jg18311/jg22728/jg22729/jg32390/jg17229/jg30453/jg30457/jg22881/jg23064/jg23624/jg15356/jg15440	38
GO:0005813	centrosome	18/818	61/12275	4.78632e-08	5.19212e-07	3.4145e-07	jg12213/jg12320/jg14256/jg15670/jg17386/jg18143/jg20187/jg22626/jg22779/jg22790/jg23259/jg26754/jg32273/jg32282/jg32353/jg5670/jg695/jg8114	18
GO:0031593	polyubiquitin modification-dependent protein binding	12/818	27/12275	4.84485e-08	5.1991e-07	3.41909e-07	jg10958/jg19125/jg22599/jg22718/jg22895/jg2504/jg2536/jg28192/jg5083/jg7484/jg7537/jg5128	12
GO:1904062	regulation of cation transmembrane transport	12/818	27/12275	4.84485e-08	5.1991e-07	3.41909e-07	jg10958/jg19125/jg22599/jg22718/jg22895/jg2504/jg2536/jg28192/jg5083/jg7484/jg7537/jg5128	12
GO:0044454	obsolete nuclear chromosome part	36/818	204/12275	6.25512e-08	6.67659e-07	4.39073e-07	jg11630/jg14499/jg18697/jg18723/jg22888/jg22889/jg23043/jg23057/jg25746/jg2621/jg27686/jg28056/jg28168/jg28256/jg29056/jg6023/jg8478/jg11610/jg11665/jg18878/jg22833/jg19965/jg22532/jg2436/jg31911/jg5632/jg2866/jg32197/jg11243/jg23359/jg12112/jg32198/jg29198/jg32278/jg15356/jg15440	36
GO:0032436	positive regulation of proteasomal ubiquitin-dependent protein catabolic process	13/818	33/12275	7.6396e-08	8.06807e-07	5.30581e-07	jg10958/jg19125/jg22599/jg22718/jg22895/jg2504/jg2536/jg28192/jg5083/jg7484/jg7537/jg5128/jg2905	13
GO:2000060	positive regulation of ubiquitin-dependent protein catabolic process	13/818	33/12275	7.6396e-08	8.06807e-07	5.30581e-07	jg10958/jg19125/jg22599/jg22718/jg22895/jg2504/jg2536/jg28192/jg5083/jg7484/jg7537/jg5128/jg2905	13
GO:0000707	meiotic DNA recombinase assembly	10/818	19/12275	8.70103e-08	9.04545e-07	5.94857e-07	jg11372/jg22421/jg22548/jg25216/jg7785/jg18311/jg22728/jg22729/jg32390/jg23624	10
GO:0033061	DNA recombinase mediator complex	10/818	19/12275	8.70103e-08	9.04545e-07	5.94857e-07	jg11372/jg22421/jg22548/jg25216/jg7785/jg18311/jg22728/jg22729/jg32390/jg23624	10
GO:0033063	Rad51B-Rad51C-Rad51D-XRCC2 complex	10/818	19/12275	8.70103e-08	9.04545e-07	5.94857e-07	jg11372/jg22421/jg22548/jg25216/jg7785/jg18311/jg22728/jg22729/jg32390/jg23624	10
GO:0009055	electron transfer activity	14/818	39/12275	9.5872e-08	9.91505e-07	6.52045e-07	jg11032/jg11483/jg15131/jg19435/jg28690/jg32231/jg44/jg8132/jg11223/jg11543/jg23651/jg5169/jg5368/jg8563	14
GO:0051726	regulation of cell cycle	45/818	293/12275	1.10262e-07	1.13445e-06	7.4605e-07	jg10136/jg10142/jg10147/jg10152/jg13383/jg13390/jg17069/jg12213/jg12320/jg14256/jg15670/jg17386/jg18143/jg20187/jg22626/jg22779/jg22790/jg23259/jg26754/jg32273/jg32282/jg32353/jg5670/jg695/jg8114/jg22390/jg5932/jg14294/jg23255/jg29142/jg7805/jg18845/jg11610/jg11665/jg18878/jg22833/jg18181/jg18182/jg28112/jg19249/jg29672/jg4840/jg28880/jg22881/jg23064	45
GO:0032993	protein-DNA complex	19/818	71/12275	1.15773e-07	1.18505e-06	7.79323e-07	jg14499/jg18697/jg18723/jg22888/jg22889/jg23043/jg23057/jg25746/jg2621/jg27686/jg28056/jg28168/jg28256/jg29056/jg6023/jg8478/jg2436/jg31911/jg5632	19
GO:0031597	cytosolic proteasome complex	11/818	24/12275	1.20374e-07	1.22585e-06	8.06155e-07	jg15174/jg18738/jg23237/jg30242/jg18321/jg2130/jg22345/jg5106/jg5901/jg7357/jg19650	11
GO:2001233	regulation of apoptotic signaling pathway	12/818	29/12275	1.27701e-07	1.29386e-06	8.50883e-07	jg10958/jg19125/jg22599/jg22718/jg22895/jg2504/jg2536/jg28192/jg5083/jg7484/jg7537/jg5128	12
GO:0034440	lipid oxidation	22/818	93/12275	1.30575e-07	1.3163e-06	8.65639e-07	jg10943/jg11091/jg11337/jg11747/jg13825/jg14437/jg18665/jg18807/jg19083/jg19297/jg19476/jg22279/jg22319/jg22638/jg23042/jg23260/jg29318/jg32069/jg4982/jg5153/jg8527/jg10808	22
GO:0016236	macroautophagy	16/818	52/12275	1.39574e-07	1.39995e-06	9.2065e-07	jg10958/jg19125/jg22599/jg22718/jg22895/jg2504/jg2536/jg28192/jg5083/jg7484/jg7537/jg5128/jg15102/jg32063/jg32137/jg18896	16
GO:0044427	obsolete chromosomal part	50/818	346/12275	1.55182e-07	1.54872e-06	1.01849e-06	jg11630/jg14499/jg18697/jg18723/jg22888/jg22889/jg23043/jg23057/jg25746/jg2621/jg27686/jg28056/jg28168/jg28256/jg29056/jg6023/jg8478/jg11372/jg22421/jg22548/jg25216/jg7785/jg25179/jg29128/jg18845/jg11610/jg11665/jg18878/jg22833/jg19965/jg22532/jg18311/jg22728/jg22729/jg32390/jg2436/jg31911/jg5632/jg2866/jg32197/jg11243/jg23359/jg23624/jg10886/jg12112/jg32198/jg29198/jg32278/jg15356/jg15440	50
GO:0070071	proton-transporting two-sector ATPase complex assembly	10/818	20/12275	1.63643e-07	1.61699e-06	1.06338e-06	jg18673/jg23463/jg2863/jg5421/jg5494/jg5726/jg7575/jg7582/jg5420/jg5497	10
GO:2000008	regulation of protein localization to cell surface	10/818	20/12275	1.63643e-07	1.61699e-06	1.06338e-06	jg18673/jg23463/jg2863/jg5421/jg5494/jg5726/jg7575/jg7582/jg5420/jg5497	10
GO:0032434	regulation of proteasomal ubiquitin-dependent protein catabolic process	13/818	35/12275	1.73649e-07	1.7074e-06	1.12284e-06	jg10958/jg19125/jg22599/jg22718/jg22895/jg2504/jg2536/jg28192/jg5083/jg7484/jg7537/jg5128/jg2905	13
GO:0022618	ribonucleoprotein complex assembly	34/818	195/12275	1.95946e-07	1.9172e-06	1.26081e-06	jg22272/jg11252/jg28349/jg5441/jg7475/jg7479/jg7715/jg15136/jg18863/jg18872/jg5955/jg7709/jg8130/jg14366/jg2334/jg11251/jg20048/jg21370/jg22056/jg29330/jg22804/jg23751/jg31673/jg5248/jg11723/jg23682/jg28983/jg22542/jg29208/jg8029/jg18184/jg900/jg19270/jg19276	34
GO:0006631	fatty acid metabolic process	35/818	205/12275	2.20634e-07	2.14822e-06	1.41274e-06	jg19185/jg2009/jg2251/jg5649/jg10943/jg11091/jg11337/jg11747/jg13825/jg14437/jg18665/jg18807/jg19083/jg19297/jg19476/jg22279/jg22319/jg22638/jg23042/jg23260/jg29318/jg32069/jg4982/jg5153/jg8527/jg5706/jg10808/jg26065/jg32217/jg22983/jg29533/jg19749/jg29431/jg5175/jg5674	35
GO:0048285	organelle fission	42/818	272/12275	2.52317e-07	2.44478e-06	1.60776e-06	jg16491/jg30412/jg9794/jg9799/jg9802/jg9808/jg9813/jg11372/jg22421/jg22548/jg25216/jg7785/jg32311/jg30419/jg869/jg9793/jg9798/jg9805/jg25179/jg29128/jg11610/jg11665/jg18878/jg22833/jg19965/jg22532/jg18311/jg22728/jg22729/jg32390/jg12194/jg2358/jg17229/jg30453/jg30457/jg22881/jg23064/jg23624/jg16827/jg17824/jg15356/jg15440	42
GO:0000338	protein deneddylation	10/818	21/12275	2.93789e-07	2.83287e-06	1.86298e-06	jg14294/jg23255/jg29142/jg7805/jg21866/jg27874/jg5388/jg19249/jg29672/jg4840	10
GO:1902882	regulation of response to oxidative stress	12/818	31/12275	3.06632e-07	2.94248e-06	1.93507e-06	jg10958/jg19125/jg22599/jg22718/jg22895/jg2504/jg2536/jg28192/jg5083/jg7484/jg7537/jg5128	12
GO:0071826	ribonucleoprotein complex subunit organization	34/818	200/12275	3.64525e-07	3.4813e-06	2.28941e-06	jg22272/jg11252/jg28349/jg5441/jg7475/jg7479/jg7715/jg15136/jg18863/jg18872/jg5955/jg7709/jg8130/jg14366/jg2334/jg11251/jg20048/jg21370/jg22056/jg29330/jg22804/jg23751/jg31673/jg5248/jg11723/jg23682/jg28983/jg22542/jg29208/jg8029/jg18184/jg900/jg19270/jg19276	34
GO:2000058	regulation of ubiquitin-dependent protein catabolic process	13/818	37/12275	3.69802e-07	3.49239e-06	2.2967e-06	jg10958/jg19125/jg22599/jg22718/jg22895/jg2504/jg2536/jg28192/jg5083/jg7484/jg7537/jg5128/jg2905	13
GO:0009547	plastid ribosome	9/818	17/12275	3.70935e-07	3.49239e-06	2.2967e-06	jg22272/jg15136/jg18863/jg18872/jg5955/jg7709/jg8130/jg17983/jg5667	9
GO:0016018	cyclosporin A binding	9/818	17/12275	3.70935e-07	3.49239e-06	2.2967e-06	jg11486/jg11493/jg11502/jg11509/jg11510/jg11511/jg11512/jg11623/jg5899	9
GO:0000228	nuclear chromosome	36/818	220/12275	4.36525e-07	4.09063e-06	2.69013e-06	jg11630/jg14499/jg18697/jg18723/jg22888/jg22889/jg23043/jg23057/jg25746/jg2621/jg27686/jg28056/jg28168/jg28256/jg29056/jg6023/jg8478/jg11610/jg11665/jg18878/jg22833/jg19965/jg22532/jg2436/jg31911/jg5632/jg2866/jg32197/jg11243/jg23359/jg12112/jg32198/jg29198/jg32278/jg15356/jg15440	36
GO:0005771	multivesicular body	11/818	27/12275	5.22252e-07	4.8711e-06	3.20338e-06	jg11486/jg11493/jg11502/jg11509/jg11510/jg11511/jg11512/jg11623/jg29037/jg5899/jg18896	11
GO:0031398	positive regulation of protein ubiquitination	13/818	38/12275	5.28071e-07	4.87977e-06	3.20909e-06	jg10958/jg19125/jg22599/jg22718/jg22895/jg2504/jg2536/jg28192/jg5083/jg7484/jg7537/jg5128/jg2905	13
GO:1903322	positive regulation of protein modification by small protein conjugation or removal	13/818	38/12275	5.28071e-07	4.87977e-06	3.20909e-06	jg10958/jg19125/jg22599/jg22718/jg22895/jg2504/jg2536/jg28192/jg5083/jg7484/jg7537/jg5128/jg2905	13
GO:0006282	regulation of DNA repair	14/818	44/12275	5.33938e-07	4.91125e-06	3.22979e-06	jg10136/jg10142/jg10147/jg10152/jg13383/jg13390/jg2660/jg5394/jg5396/jg1911/jg12099/jg23425/jg6012/jg8525	14
GO:2000011	regulation of adaxial/abaxial pattern formation	7/818	10/12275	5.71886e-07	5.23617e-06	3.44347e-06	jg10136/jg10142/jg10147/jg10152/jg13383/jg13390/jg17069	7
GO:0036503	ERAD pathway	15/818	51/12275	6.60822e-07	6.02283e-06	3.9608e-06	jg10958/jg19125/jg22599/jg22718/jg22895/jg2504/jg2536/jg28192/jg5083/jg7484/jg7537/jg5128/jg15102/jg32063/jg32137	15
GO:0051052	regulation of DNA metabolic process	30/818	170/12275	7.83375e-07	7.10735e-06	4.67401e-06	jg10136/jg10142/jg10147/jg10152/jg13383/jg13390/jg2660/jg5394/jg5396/jg1911/jg25179/jg29128/jg12099/jg23425/jg6012/jg18792/jg6030/jg18181/jg18182/jg28112/jg11407/jg32171/jg11310/jg6029/jg6665/jg8525/jg22881/jg23064/jg29198/jg32278	30
GO:0008540	proteasome regulatory particle, base subcomplex	10/818	23/12275	8.42805e-07	7.61194e-06	5.00585e-06	jg18834/jg18936/jg20879/jg20880/jg20886/jg20893/jg15174/jg18738/jg23237/jg30242	10
GO:0006778	porphyrin-containing compound metabolic process	17/818	66/12275	9.67609e-07	8.69462e-06	5.71785e-06	jg23602/jg11032/jg11483/jg15131/jg19435/jg28690/jg32231/jg44/jg8132/jg11223/jg11543/jg23651/jg5169/jg5368/jg8563/jg23462/jg25247	17
GO:0019205	nucleobase-containing compound kinase activity	14/818	46/12275	9.82938e-07	8.69462e-06	5.71785e-06	jg11137/jg14341/jg18563/jg19722/jg2429/jg28323/jg32304/jg11617/jg14808/jg2435/jg25225/jg2714/jg19965/jg22532	14
GO:0000045	autophagosome assembly	12/818	34/12275	9.88817e-07	8.69462e-06	5.71785e-06	jg10958/jg19125/jg22599/jg22718/jg22895/jg2504/jg2536/jg28192/jg5083/jg7484/jg7537/jg5128	12
GO:0022898	regulation of transmembrane transporter activity	12/818	34/12275	9.88817e-07	8.69462e-06	5.71785e-06	jg10958/jg19125/jg22599/jg22718/jg22895/jg2504/jg2536/jg28192/jg5083/jg7484/jg7537/jg5128	12
GO:0032409	regulation of transporter activity	12/818	34/12275	9.88817e-07	8.69462e-06	5.71785e-06	jg10958/jg19125/jg22599/jg22718/jg22895/jg2504/jg2536/jg28192/jg5083/jg7484/jg7537/jg5128	12
GO:0032412	regulation of ion transmembrane transporter activity	12/818	34/12275	9.88817e-07	8.69462e-06	5.71785e-06	jg10958/jg19125/jg22599/jg22718/jg22895/jg2504/jg2536/jg28192/jg5083/jg7484/jg7537/jg5128	12
GO:0042277	peptide binding	19/818	81/12275	1.07202e-06	9.38484e-06	6.17176e-06	jg11486/jg11493/jg11502/jg11509/jg11510/jg11511/jg11512/jg11623/jg5899/jg11751/jg11792/jg19657/jg22947/jg23130/jg7748/jg8592/jg18783/jg16827/jg17824	19
GO:0000151	ubiquitin ligase complex	32/818	191/12275	1.11792e-06	9.744e-06	6.40795e-06	jg12213/jg12320/jg14256/jg15670/jg17386/jg18143/jg20187/jg22626/jg22779/jg22790/jg23259/jg26754/jg32273/jg32282/jg32353/jg5670/jg695/jg8114/jg2044/jg20506/jg5500/jg23853/jg18627/jg29532/jg29556/jg5218/jg5437/jg5981/jg23419/jg18184/jg900/jg2905	32
GO:0033013	tetrapyrrole metabolic process	17/818	67/12275	1.21722e-06	1.05633e-05	6.94678e-06	jg23602/jg11032/jg11483/jg15131/jg19435/jg28690/jg32231/jg44/jg8132/jg11223/jg11543/jg23651/jg5169/jg5368/jg8563/jg23462/jg25247	17
GO:0016575	histone deacetylation	11/818	29/12275	1.22475e-06	1.05827e-05	6.95953e-06	jg11093/jg11627/jg23569/jg25222/jg27813/jg29079/jg18627/jg29532/jg29556/jg29198/jg32278	11
GO:0070925	organelle assembly	35/818	220/12275	1.24446e-06	1.07066e-05	7.041e-06	jg22272/jg10958/jg19125/jg22599/jg22718/jg22895/jg2504/jg2536/jg28192/jg5083/jg7484/jg7537/jg15136/jg18863/jg18872/jg5955/jg7709/jg8130/jg32311/jg29067/jg14366/jg2334/jg5128/jg29330/jg22804/jg23751/jg31673/jg5248/jg11723/jg23682/jg28983/jg16827/jg17824/jg19270/jg19276	35
GO:0043632	modification-dependent macromolecule catabolic process	51/818	381/12275	1.27117e-06	1.08895e-05	7.16127e-06	jg10958/jg19125/jg22599/jg22718/jg22895/jg2504/jg2536/jg28192/jg5083/jg7484/jg7537/jg12213/jg12320/jg14256/jg15670/jg17386/jg18143/jg20187/jg22626/jg22779/jg22790/jg23259/jg26754/jg32273/jg32282/jg32353/jg5670/jg695/jg8114/jg15174/jg18738/jg23237/jg30242/jg11253/jg19473/jg29223/jg32235/jg4925/jg6681/jg7651/jg23853/jg18588/jg22443/jg28098/jg29022/jg5128/jg18340/jg7551/jg27025/jg2905/jg6235	51
GO:0070035	obsolete purine NTP-dependent helicase activity	28/818	156/12275	1.28123e-06	1.09288e-05	7.1871e-06	jg18546/jg18562/jg18691/jg2057/jg2838/jg8609/jg10850/jg12006/jg14487/jg28925/jg5235/jg12099/jg23425/jg6012/jg11614/jg5273/jg28005/jg28324/jg6640/jg21804/jg9228/jg9230/jg8525/jg18063/jg11998/jg12007/jg1879/jg32199	28
GO:0006909	phagocytosis	10/818	24/12275	1.35883e-06	1.15414e-05	7.58996e-06	jg18673/jg23463/jg2863/jg5421/jg5494/jg5726/jg7575/jg7582/jg5420/jg5497	10
GO:0022402	cell cycle process	58/818	457/12275	1.38996e-06	1.17558e-05	7.73098e-06	jg11630/jg16491/jg30412/jg9794/jg9799/jg9802/jg9808/jg9813/jg11372/jg22421/jg22548/jg25216/jg7785/jg32311/jg30419/jg869/jg9793/jg9798/jg9805/jg23854/jg27805/jg5300/jg25179/jg29128/jg11610/jg11665/jg18878/jg22833/jg19965/jg22532/jg18311/jg22728/jg22729/jg32390/jg17229/jg30453/jg30457/jg18181/jg18182/jg28112/jg2866/jg32197/jg22881/jg23064/jg11243/jg23359/jg22523/jg27847/jg23624/jg16827/jg17824/jg12…	58
GO:0045003	double-strand break repair via synthesis-dependent strand annealing	12/818	35/12275	1.41412e-06	1.18596e-05	7.79925e-06	jg11372/jg22421/jg22548/jg25216/jg7785/jg25179/jg29128/jg18311/jg22728/jg22729/jg32390/jg23624	12
GO:1905037	autophagosome organization	12/818	35/12275	1.41412e-06	1.18596e-05	7.79925e-06	jg10958/jg19125/jg22599/jg22718/jg22895/jg2504/jg2536/jg28192/jg5083/jg7484/jg7537/jg5128	12
GO:0010971	positive regulation of G2/M transition of mitotic cell cycle	7/818	11/12275	1.48197e-06	1.22232e-05	8.03833e-06	jg14294/jg23255/jg29142/jg7805/jg19249/jg29672/jg4840	7
GO:0019419	sulfate reduction	7/818	11/12275	1.48197e-06	1.22232e-05	8.03833e-06	jg18792/jg6030/jg11407/jg32171/jg11310/jg6029/jg6665	7
GO:0042439	ethanolamine-containing compound metabolic process	7/818	11/12275	1.48197e-06	1.22232e-05	8.03833e-06	jg14900/jg18920/jg22604/jg22674/jg2539/jg2858/jg29169	7
GO:1902751	positive regulation of cell cycle G2/M phase transition	7/818	11/12275	1.48197e-06	1.22232e-05	8.03833e-06	jg14294/jg23255/jg29142/jg7805/jg19249/jg29672/jg4840	7
GO:1901606	alpha-amino acid catabolic process	14/818	48/12275	1.74374e-06	1.43231e-05	9.41929e-06	jg11032/jg11483/jg15131/jg19435/jg28690/jg32231/jg44/jg8132/jg11223/jg11543/jg23651/jg5169/jg5368/jg8563	14
GO:0007059	chromosome segregation	26/818	141/12275	1.80371e-06	1.46915e-05	9.66158e-06	jg11630/jg16491/jg30412/jg9794/jg9799/jg9802/jg9808/jg9813/jg30419/jg869/jg9793/jg9798/jg9805/jg17229/jg30453/jg30457/jg2866/jg32197/jg22881/jg23064/jg16827/jg17824/jg12112/jg32198/jg29198/jg32278	26
GO:0000726	non-recombinational repair	11/818	30/12275	1.81804e-06	1.46915e-05	9.66158e-06	jg10136/jg10142/jg10147/jg10152/jg13383/jg13390/jg23161/jg2417/jg2436/jg31911/jg5632	11
GO:0006303	double-strand break repair via nonhomologous end joining	11/818	30/12275	1.81804e-06	1.46915e-05	9.66158e-06	jg10136/jg10142/jg10147/jg10152/jg13383/jg13390/jg23161/jg2417/jg2436/jg31911/jg5632	11
GO:0006476	protein deacetylation	11/818	30/12275	1.81804e-06	1.46915e-05	9.66158e-06	jg11093/jg11627/jg23569/jg25222/jg27813/jg29079/jg18627/jg29532/jg29556/jg29198/jg32278	11
GO:0006914	autophagy	16/818	62/12275	1.9596e-06	1.57083e-05	1.03303e-05	jg10958/jg19125/jg22599/jg22718/jg22895/jg2504/jg2536/jg28192/jg5083/jg7484/jg7537/jg5128/jg15102/jg32063/jg32137/jg18896	16
GO:0061919	process utilizing autophagic mechanism	16/818	62/12275	1.9596e-06	1.57083e-05	1.03303e-05	jg10958/jg19125/jg22599/jg22718/jg22895/jg2504/jg2536/jg28192/jg5083/jg7484/jg7537/jg5128/jg15102/jg32063/jg32137/jg18896	16
GO:0016075	rRNA catabolic process	12/818	36/12275	1.99352e-06	1.58528e-05	1.04253e-05	jg15026/jg15068/jg18267/jg23589/jg2605/jg28121/jg29505/jg5680/jg18588/jg22443/jg28098/jg29022	12
GO:0090316	positive regulation of intracellular protein transport	12/818	36/12275	1.99352e-06	1.58528e-05	1.04253e-05	jg18673/jg23463/jg2863/jg5421/jg5494/jg5726/jg7575/jg7582/jg14662/jg28886/jg5420/jg5497	12
GO:0045786	negative regulation of cell cycle	22/818	108/12275	2.01755e-06	1.59803e-05	1.05091e-05	jg12213/jg12320/jg14256/jg15670/jg17386/jg18143/jg20187/jg22626/jg22779/jg22790/jg23259/jg26754/jg32273/jg32282/jg32353/jg5670/jg695/jg8114/jg11610/jg11665/jg18878/jg22833	22
GO:0004386	helicase activity	28/818	161/12275	2.4504e-06	1.93056e-05	1.26959e-05	jg18546/jg18562/jg18691/jg2057/jg2838/jg8609/jg10850/jg12006/jg14487/jg28925/jg5235/jg12099/jg23425/jg6012/jg11614/jg5273/jg28005/jg28324/jg6640/jg21804/jg9228/jg9230/jg8525/jg18063/jg11998/jg12007/jg1879/jg32199	28
GO:0009640	photomorphogenesis	15/818	56/12275	2.46028e-06	1.93056e-05	1.26959e-05	jg10136/jg10142/jg10147/jg10152/jg13383/jg13390/jg17069/jg18321/jg2130/jg22345/jg5106/jg5901/jg7357/jg19650/jg23419	15
GO:0009933	meristem structural organization	16/818	63/12275	2.46639e-06	1.93056e-05	1.26959e-05	jg10136/jg10142/jg10147/jg10152/jg13383/jg13390/jg17069/jg12416/jg28827/jg4647/jg8452/jg12254/jg18748/jg23089/jg19749/jg29431	16
GO:0007049	cell cycle	59/818	479/12275	2.98327e-06	2.32602e-05	1.52966e-05	jg11630/jg16491/jg30412/jg9794/jg9799/jg9802/jg9806/jg9808/jg9813/jg11372/jg22421/jg22548/jg25216/jg7785/jg32311/jg30419/jg869/jg9793/jg9798/jg9805/jg23854/jg27805/jg5300/jg25179/jg29128/jg11610/jg11665/jg18878/jg22833/jg19965/jg22532/jg18311/jg22728/jg22729/jg32390/jg17229/jg30453/jg30457/jg18181/jg18182/jg28112/jg2866/jg32197/jg22881/jg23064/jg11243/jg23359/jg22523/jg27847/jg23624/jg16827/jg178…	59
GO:0005815	microtubule organizing center	18/818	79/12275	3.21015e-06	2.49317e-05	1.63959e-05	jg12213/jg12320/jg14256/jg15670/jg17386/jg18143/jg20187/jg22626/jg22779/jg22790/jg23259/jg26754/jg32273/jg32282/jg32353/jg5670/jg695/jg8114	18
GO:0010013	N-1-naphthylphthalamic acid binding	7/818	12/12275	3.35174e-06	2.58304e-05	1.69869e-05	jg11751/jg11792/jg19657/jg22947/jg23130/jg7748/jg8592	7
GO:0030371	translation repressor activity	7/818	12/12275	3.35174e-06	2.58304e-05	1.69869e-05	jg18321/jg2130/jg22345/jg5106/jg5901/jg7357/jg19650	7
GO:0033218	amide binding	20/818	95/12275	3.43136e-06	2.63423e-05	1.73235e-05	jg11486/jg11493/jg11502/jg11509/jg11510/jg11511/jg11512/jg11623/jg5899/jg5706/jg11751/jg11792/jg19657/jg22947/jg23130/jg7748/jg8592/jg18783/jg16827/jg17824	20
GO:1901800	positive regulation of proteasomal protein catabolic process	13/818	44/12275	3.48233e-06	2.65295e-05	1.74466e-05	jg10958/jg19125/jg22599/jg22718/jg22895/jg2504/jg2536/jg28192/jg5083/jg7484/jg7537/jg5128/jg2905	13
GO:1903052	positive regulation of proteolysis involved in cellular protein catabolic process	13/818	44/12275	3.48233e-06	2.65295e-05	1.74466e-05	jg10958/jg19125/jg22599/jg22718/jg22895/jg2504/jg2536/jg28192/jg5083/jg7484/jg7537/jg5128/jg2905	13
GO:0030433	ubiquitin-dependent ERAD pathway	12/818	38/12275	3.80898e-06	2.89077e-05	1.90106e-05	jg10958/jg19125/jg22599/jg22718/jg22895/jg2504/jg2536/jg28192/jg5083/jg7484/jg7537/jg5128	12
GO:0006511	ubiquitin-dependent protein catabolic process	47/818	354/12275	4.17268e-06	3.1548e-05	2.0747e-05	jg10958/jg19125/jg22599/jg22718/jg22895/jg2504/jg2536/jg28192/jg5083/jg7484/jg7537/jg12213/jg12320/jg14256/jg15670/jg17386/jg18143/jg20187/jg22626/jg22779/jg22790/jg23259/jg26754/jg32273/jg32282/jg32353/jg5670/jg695/jg8114/jg15174/jg18738/jg23237/jg30242/jg11253/jg19473/jg29223/jg32235/jg4925/jg6681/jg7651/jg23853/jg5128/jg18340/jg7551/jg27025/jg2905/jg6235	47
GO:0031396	regulation of protein ubiquitination	13/818	45/12275	4.60128e-06	3.45269e-05	2.2706e-05	jg10958/jg19125/jg22599/jg22718/jg22895/jg2504/jg2536/jg28192/jg5083/jg7484/jg7537/jg5128/jg2905	13
GO:1903364	positive regulation of cellular protein catabolic process	13/818	45/12275	4.60128e-06	3.45269e-05	2.2706e-05	jg10958/jg19125/jg22599/jg22718/jg22895/jg2504/jg2536/jg28192/jg5083/jg7484/jg7537/jg5128/jg2905	13
GO:0098813	nuclear chromosome segregation	24/818	131/12275	5.02512e-06	3.75661e-05	2.47046e-05	jg11630/jg16491/jg30412/jg9794/jg9799/jg9802/jg9808/jg9813/jg30419/jg869/jg9793/jg9798/jg9805/jg17229/jg30453/jg30457/jg2866/jg32197/jg22881/jg23064/jg16827/jg17824/jg12112/jg32198	24
GO:0009647	skotomorphogenesis	8/818	17/12275	5.32112e-06	3.96304e-05	2.60622e-05	jg11253/jg19473/jg29223/jg32235/jg4925/jg6681/jg7651/jg23419	8
GO:0045182	translation regulator activity	7/818	13/12275	6.84398e-06	5.07828e-05	3.33964e-05	jg18321/jg2130/jg22345/jg5106/jg5901/jg7357/jg19650	7
GO:0044391	ribosomal subunit	34/818	227/12275	6.92901e-06	5.09523e-05	3.35078e-05	jg22272/jg18309/jg2119/jg14549/jg15136/jg18863/jg18872/jg5955/jg7709/jg8130/jg13728/jg1685/jg19036/jg14366/jg2334/jg11405/jg23322/jg28119/jg8297/jg29330/jg22804/jg23751/jg31673/jg5248/jg11723/jg23682/jg28983/jg23155/jg5710/jg5711/jg17983/jg5667/jg19270/jg19276	34
GO:0034765	regulation of ion transmembrane transport	12/818	40/12275	6.9434e-06	5.09523e-05	3.35078e-05	jg10958/jg19125/jg22599/jg22718/jg22895/jg2504/jg2536/jg28192/jg5083/jg7484/jg7537/jg5128	12
GO:1903829	positive regulation of cellular protein localization	12/818	40/12275	6.9434e-06	5.09523e-05	3.35078e-05	jg18673/jg23463/jg2863/jg5421/jg5494/jg5726/jg7575/jg7582/jg14662/jg28886/jg5420/jg5497	12
GO:0000150	recombinase activity	10/818	28/12275	7.11589e-06	5.16484e-05	3.39656e-05	jg11372/jg22421/jg22548/jg25216/jg7785/jg18311/jg22728/jg22729/jg32390/jg23624	10
GO:0000730	DNA recombinase assembly	10/818	28/12275	7.11589e-06	5.16484e-05	3.39656e-05	jg11372/jg22421/jg22548/jg25216/jg7785/jg18311/jg22728/jg22729/jg32390/jg23624	10
GO:0090735	DNA repair complex assembly	10/818	28/12275	7.11589e-06	5.16484e-05	3.39656e-05	jg11372/jg22421/jg22548/jg25216/jg7785/jg18311/jg22728/jg22729/jg32390/jg23624	10
GO:0033293	monocarboxylic acid binding	11/818	34/12275	7.44007e-06	5.34186e-05	3.51298e-05	jg19185/jg2009/jg2251/jg5649/jg11751/jg11792/jg19657/jg22947/jg23130/jg7748/jg8592	11
GO:0035601	protein deacylation	11/818	34/12275	7.44007e-06	5.34186e-05	3.51298e-05	jg11093/jg11627/jg23569/jg25222/jg27813/jg29079/jg18627/jg29532/jg29556/jg29198/jg32278	11
GO:0098732	macromolecule deacylation	11/818	34/12275	7.44007e-06	5.34186e-05	3.51298e-05	jg11093/jg11627/jg23569/jg25222/jg27813/jg29079/jg18627/jg29532/jg29556/jg29198/jg32278	11
GO:0044445	obsolete cytosolic part	42/818	309/12275	7.52941e-06	5.38663e-05	3.54242e-05	jg22272/jg18309/jg2119/jg14549/jg15174/jg18738/jg23237/jg30242/jg18321/jg2130/jg22345/jg5106/jg5901/jg7357/jg15136/jg18863/jg18872/jg5955/jg7709/jg8130/jg19650/jg13728/jg1685/jg19036/jg14366/jg2334/jg11405/jg23322/jg28119/jg8297/jg22991/jg29330/jg22804/jg23751/jg31673/jg5248/jg11723/jg23682/jg28983/jg23155/jg19270/jg19276	42
GO:1903320	regulation of protein modification by small protein conjugation or removal	13/818	47/12275	7.82824e-06	5.58041e-05	3.66985e-05	jg10958/jg19125/jg22599/jg22718/jg22895/jg2504/jg2536/jg28192/jg5083/jg7484/jg7537/jg5128/jg2905	13
GO:0032774	RNA biosynthetic process	34/818	229/12275	8.41115e-06	5.97461e-05	3.92909e-05	jg18382/jg20037/jg20038/jg22700/jg22930/jg23370/jg3130/jg5156/jg6576/jg6623/jg8521/jg8598/jg19211/jg19403/jg21865/jg23103/jg23782/jg25288/jg25660/jg5081/jg8588/jg18321/jg2130/jg22345/jg5106/jg5901/jg7357/jg19650/jg2436/jg31911/jg5632/jg27658/jg5518/jg9691	34
GO:0009956	radial pattern formation	9/818	23/12275	8.65777e-06	6.12798e-05	4.02995e-05	jg14956/jg8137/jg12416/jg28827/jg4647/jg8452/jg23327/jg23330/jg23338	9
GO:0032388	positive regulation of intracellular transport	12/818	41/12275	9.22689e-06	6.48482e-05	4.26462e-05	jg18673/jg23463/jg2863/jg5421/jg5494/jg5726/jg7575/jg7582/jg14662/jg28886/jg5420/jg5497	12
GO:0034661	ncRNA catabolic process	12/818	41/12275	9.22689e-06	6.48482e-05	4.26462e-05	jg15026/jg15068/jg18267/jg23589/jg2605/jg28121/jg29505/jg5680/jg18588/jg22443/jg28098/jg29022	12
GO:0019941	modification-dependent protein catabolic process	47/818	365/12275	9.57974e-06	6.70918e-05	4.41217e-05	jg10958/jg19125/jg22599/jg22718/jg22895/jg2504/jg2536/jg28192/jg5083/jg7484/jg7537/jg12213/jg12320/jg14256/jg15670/jg17386/jg18143/jg20187/jg22626/jg22779/jg22790/jg23259/jg26754/jg32273/jg32282/jg32353/jg5670/jg695/jg8114/jg15174/jg18738/jg23237/jg30242/jg11253/jg19473/jg29223/jg32235/jg4925/jg6681/jg7651/jg23853/jg5128/jg18340/jg7551/jg27025/jg2905/jg6235	47
GO:0042148	strand invasion	10/818	29/12275	1.02165e-05	7.13011e-05	4.68898e-05	jg11372/jg22421/jg22548/jg25216/jg7785/jg18311/jg22728/jg22729/jg32390/jg23624	10
GO:0050657	nucleic acid transport	20/818	102/12275	1.06915e-05	7.38414e-05	4.85604e-05	jg10850/jg12006/jg14487/jg28925/jg5235/jg11301/jg25113/jg25477/jg27727/jg27962/jg12254/jg18748/jg23089/jg22542/jg29208/jg8029/jg11933/jg11998/jg12007/jg29295	20
GO:0050658	RNA transport	20/818	102/12275	1.06915e-05	7.38414e-05	4.85604e-05	jg10850/jg12006/jg14487/jg28925/jg5235/jg11301/jg25113/jg25477/jg27727/jg27962/jg12254/jg18748/jg23089/jg22542/jg29208/jg8029/jg11933/jg11998/jg12007/jg29295	20
GO:0051236	establishment of RNA localization	20/818	102/12275	1.06915e-05	7.38414e-05	4.85604e-05	jg10850/jg12006/jg14487/jg28925/jg5235/jg11301/jg25113/jg25477/jg27727/jg27962/jg12254/jg18748/jg23089/jg22542/jg29208/jg8029/jg11933/jg11998/jg12007/jg29295	20
GO:0051603	proteolysis involved in cellular protein catabolic process	51/818	412/12275	1.22979e-05	8.46438e-05	5.56644e-05	jg10958/jg19125/jg22599/jg22718/jg22895/jg2504/jg2536/jg28192/jg5083/jg7484/jg7537/jg12213/jg12320/jg14256/jg15670/jg17386/jg18143/jg20187/jg22626/jg22779/jg22790/jg23259/jg26754/jg32273/jg32282/jg32353/jg5670/jg695/jg8114/jg15174/jg18738/jg23237/jg30242/jg2072/jg11253/jg19473/jg29223/jg32235/jg4925/jg6681/jg7651/jg23853/jg5128/jg15102/jg32063/jg32137/jg18340/jg7551/jg27025/jg2905/jg6235	51
GO:2001020	regulation of response to DNA damage stimulus	14/818	56/12275	1.27265e-05	8.72927e-05	5.74064e-05	jg10136/jg10142/jg10147/jg10152/jg13383/jg13390/jg2660/jg5394/jg5396/jg1911/jg12099/jg23425/jg6012/jg8525	14
GO:0031540	regulation of anthocyanin biosynthetic process	7/818	14/12275	1.29006e-05	8.75838e-05	5.75978e-05	jg11253/jg19473/jg29223/jg32235/jg4925/jg6681/jg7651	7
GO:1901989	positive regulation of cell cycle phase transition	7/818	14/12275	1.29006e-05	8.75838e-05	5.75978e-05	jg14294/jg23255/jg29142/jg7805/jg19249/jg29672/jg4840	7
GO:1901992	positive regulation of mitotic cell cycle phase transition	7/818	14/12275	1.29006e-05	8.75838e-05	5.75978e-05	jg14294/jg23255/jg29142/jg7805/jg19249/jg29672/jg4840	7
GO:0048532	anatomical structure arrangement	16/818	71/12275	1.30297e-05	8.81605e-05	5.79771e-05	jg10136/jg10142/jg10147/jg10152/jg13383/jg13390/jg17069/jg12416/jg28827/jg4647/jg8452/jg12254/jg18748/jg23089/jg19749/jg29431	16
GO:0000400	four-way junction DNA binding	10/818	30/12275	1.44157e-05	9.72087e-05	6.39275e-05	jg11372/jg22421/jg22548/jg25216/jg7785/jg18311/jg22728/jg22729/jg32390/jg23624	10
GO:0034762	regulation of transmembrane transport	12/818	43/12275	1.58314e-05	0.000105802	6.95787e-05	jg10958/jg19125/jg22599/jg22718/jg22895/jg2504/jg2536/jg28192/jg5083/jg7484/jg7537/jg5128	12
GO:0051051	negative regulation of transport	12/818	43/12275	1.58314e-05	0.000105802	6.95787e-05	jg10958/jg19125/jg22599/jg22718/jg22895/jg2504/jg2536/jg28192/jg5083/jg7484/jg7537/jg5128	12
GO:0045862	positive regulation of proteolysis	14/818	57/12275	1.58491e-05	0.000105802	6.95787e-05	jg10958/jg19125/jg22599/jg22718/jg22895/jg2504/jg2536/jg28192/jg5083/jg7484/jg7537/jg2072/jg5128/jg2905	14
GO:0031406	carboxylic acid binding	13/818	50/12275	1.63854e-05	0.000108656	7.14553e-05	jg19185/jg2009/jg2251/jg5649/jg11751/jg11792/jg19657/jg22947/jg23130/jg7748/jg8592/jg23118/jg8472	13
GO:0043177	organic acid binding	13/818	50/12275	1.63854e-05	0.000108656	7.14553e-05	jg19185/jg2009/jg2251/jg5649/jg11751/jg11792/jg19657/jg22947/jg23130/jg7748/jg8592/jg23118/jg8472	13
GO:0044242	cellular lipid catabolic process	22/818	123/12275	1.83117e-05	0.000121027	7.95911e-05	jg10943/jg11091/jg11337/jg11747/jg13825/jg14437/jg18665/jg18807/jg19083/jg19297/jg19476/jg22279/jg22319/jg22638/jg23042/jg23260/jg29318/jg32069/jg4982/jg5153/jg8527/jg10808	22
GO:0010212	response to ionizing radiation	16/818	73/12275	1.89219e-05	0.000124647	8.1972e-05	jg11372/jg22421/jg22548/jg25216/jg7785/jg25179/jg29128/jg11610/jg11665/jg18878/jg22833/jg18311/jg22728/jg22729/jg32390/jg23624	16
GO:0044257	cellular protein catabolic process	51/818	419/12275	1.95771e-05	0.000128539	8.45315e-05	jg10958/jg19125/jg22599/jg22718/jg22895/jg2504/jg2536/jg28192/jg5083/jg7484/jg7537/jg12213/jg12320/jg14256/jg15670/jg17386/jg18143/jg20187/jg22626/jg22779/jg22790/jg23259/jg26754/jg32273/jg32282/jg32353/jg5670/jg695/jg8114/jg15174/jg18738/jg23237/jg30242/jg2072/jg11253/jg19473/jg29223/jg32235/jg4925/jg6681/jg7651/jg23853/jg5128/jg15102/jg32063/jg32137/jg18340/jg7551/jg27025/jg2905/jg6235	51
GO:0061136	regulation of proteasomal protein catabolic process	13/818	51/12275	2.06658e-05	0.0001348	8.86489e-05	jg10958/jg19125/jg22599/jg22718/jg22895/jg2504/jg2536/jg28192/jg5083/jg7484/jg7537/jg5128/jg2905	13
GO:1903050	regulation of proteolysis involved in cellular protein catabolic process	13/818	51/12275	2.06658e-05	0.0001348	8.86489e-05	jg10958/jg19125/jg22599/jg22718/jg22895/jg2504/jg2536/jg28192/jg5083/jg7484/jg7537/jg5128/jg2905	13
GO:0006271	DNA strand elongation involved in DNA replication	8/818	20/12275	2.30294e-05	0.000148279	9.75131e-05	jg1911/jg23161/jg2417/jg2436/jg31911/jg5632/jg11243/jg23359	8
GO:0022616	DNA strand elongation	8/818	20/12275	2.30294e-05	0.000148279	9.75131e-05	jg1911/jg23161/jg2417/jg2436/jg31911/jg5632/jg11243/jg23359	8
GO:0071034	CUT catabolic process	8/818	20/12275	2.30294e-05	0.000148279	9.75131e-05	jg15026/jg15068/jg18267/jg23589/jg2605/jg28121/jg29505/jg5680	8
GO:0071043	CUT metabolic process	8/818	20/12275	2.30294e-05	0.000148279	9.75131e-05	jg15026/jg15068/jg18267/jg23589/jg2605/jg28121/jg29505/jg5680	8
GO:0030163	protein catabolic process	55/818	468/12275	2.54949e-05	0.000163626	0.000107606	jg10958/jg19125/jg22599/jg22718/jg22895/jg2504/jg2536/jg28192/jg5083/jg7484/jg7537/jg12213/jg12320/jg14256/jg15670/jg17386/jg18143/jg20187/jg22626/jg22779/jg22790/jg23259/jg26754/jg32273/jg32282/jg32353/jg5670/jg695/jg8114/jg15174/jg18738/jg23237/jg30242/jg2072/jg11253/jg19473/jg29223/jg32235/jg4925/jg6681/jg7651/jg23853/jg5128/jg18881/jg2574/jg15102/jg32063/jg32137/jg23542/jg28839/jg18340/jg7551…	55
GO:1903362	regulation of cellular protein catabolic process	13/818	52/12275	2.58946e-05	0.000165659	0.000108942	jg10958/jg19125/jg22599/jg22718/jg22895/jg2504/jg2536/jg28192/jg5083/jg7484/jg7537/jg5128/jg2905	13
GO:0016896	exoribonuclease activity, producing 5'-phosphomonoesters	12/818	45/12275	2.623e-05	0.000167269	0.000110001	jg15026/jg15068/jg18267/jg23589/jg2605/jg28121/jg29505/jg5680/jg18588/jg22443/jg28098/jg29022	12
GO:0061695	transferase complex, transferring phosphorus-containing groups	26/818	163/12275	2.7262e-05	0.000173296	0.000113965	jg14499/jg18697/jg18723/jg22888/jg22889/jg23043/jg23057/jg25746/jg2621/jg27686/jg28056/jg28168/jg28256/jg29056/jg6023/jg8478/jg2436/jg31911/jg5632/jg18181/jg18182/jg28112/jg27658/jg5518/jg11243/jg23359	26
GO:0000245	spliceosomal complex assembly	10/818	32/12275	2.7393e-05	0.000173576	0.000114149	jg11252/jg28349/jg5441/jg7475/jg7479/jg7715/jg11251/jg20048/jg21370/jg22056	10
GO:0006272	leading strand elongation	6/818	11/12275	2.9722e-05	0.000185972	0.000122301	jg1911/jg2436/jg31911/jg5632/jg11243/jg23359	6
GO:0009228	thiamine biosynthetic process	6/818	11/12275	2.9722e-05	0.000185972	0.000122301	jg11587/jg19615/jg5818/jg6698/jg7473/jg8361	6
GO:0042724	thiamine-containing compound biosynthetic process	6/818	11/12275	2.9722e-05	0.000185972	0.000122301	jg11587/jg19615/jg5818/jg6698/jg7473/jg8361	6
GO:0070682	proteasome regulatory particle assembly	6/818	11/12275	2.9722e-05	0.000185972	0.000122301	jg18834/jg18936/jg20879/jg20880/jg20886/jg20893	6
GO:0050662	obsolete coenzyme binding	21/818	118/12275	3.05023e-05	0.000190258	0.00012512	jg10943/jg11091/jg11337/jg11747/jg13825/jg14437/jg18665/jg18807/jg19083/jg19297/jg19476/jg22279/jg22319/jg22638/jg23042/jg23260/jg29318/jg32069/jg4982/jg5153/jg8527	21
GO:0005684	U2-type spliceosomal complex	15/818	68/12275	3.16553e-05	0.000196835	0.000129445	jg11252/jg10814/jg19767/jg22714/jg11251/jg20048/jg21370/jg22056/jg14372/jg19766/jg20903/jg18184/jg900/jg7051/jg7054	15
GO:0003684	damaged DNA binding	11/818	39/12275	3.20431e-05	0.000198627	0.000130624	jg10136/jg10142/jg10147/jg10152/jg13383/jg13390/jg1911/jg11610/jg11665/jg18878/jg22833	11
GO:0004532	exoribonuclease activity	12/818	46/12275	3.33606e-05	0.000206154	0.000135573	jg15026/jg15068/jg18267/jg23589/jg2605/jg28121/jg29505/jg5680/jg18588/jg22443/jg28098/jg29022	12
GO:0060147	regulation of posttranscriptional gene silencing	8/818	21/12275	3.50375e-05	0.000215848	0.000141949	jg18588/jg22443/jg28098/jg29022/jg13656/jg22259/jg28987/jg29269	8
GO:0003735	structural constituent of ribosome	34/818	245/12275	3.5738e-05	0.000219486	0.000144341	jg22272/jg18309/jg2119/jg14549/jg15136/jg18863/jg18872/jg5955/jg7709/jg8130/jg13728/jg1685/jg19036/jg14366/jg2334/jg11405/jg23322/jg28119/jg8297/jg29330/jg22804/jg23751/jg31673/jg5248/jg11723/jg23682/jg28983/jg23155/jg5710/jg5711/jg17983/jg5667/jg19270/jg19276	34
GO:0045132	meiotic chromosome segregation	17/818	85/12275	3.7073e-05	0.000226987	0.000149274	jg16491/jg30412/jg9794/jg9799/jg9802/jg9808/jg9813/jg30419/jg869/jg9793/jg9798/jg9805/jg17229/jg30453/jg30457/jg22881/jg23064	17
GO:0015931	nucleobase-containing compound transport	24/818	147/12275	3.73267e-05	0.000227841	0.000149835	jg10850/jg12006/jg14487/jg28925/jg5235/jg11301/jg25113/jg25477/jg27727/jg27962/jg14600/jg15548/jg7467/jg7498/jg12254/jg18748/jg23089/jg22542/jg29208/jg8029/jg11933/jg11998/jg12007/jg29295	24
GO:0008541	proteasome regulatory particle, lid subcomplex	7/818	16/12275	3.82041e-05	0.000232486	0.00015289	jg11253/jg19473/jg29223/jg32235/jg4925/jg6681/jg7651	7
GO:0006403	RNA localization	20/818	111/12275	3.89783e-05	0.000236476	0.000155514	jg10850/jg12006/jg14487/jg28925/jg5235/jg11301/jg25113/jg25477/jg27727/jg27962/jg12254/jg18748/jg23089/jg22542/jg29208/jg8029/jg11933/jg11998/jg12007/jg29295	20
GO:0072330	monocarboxylic acid biosynthetic process	31/818	216/12275	4.08477e-05	0.000246366	0.000162018	jg10943/jg11091/jg11337/jg11747/jg13825/jg14437/jg18665/jg18807/jg19083/jg19297/jg19476/jg22279/jg22319/jg22638/jg23042/jg23260/jg29318/jg32069/jg4982/jg5153/jg8527/jg29224/jg5706/jg26065/jg32217/jg22983/jg29533/jg19749/jg29431/jg5175/jg5674	31
GO:0005840	ribosome	39/818	299/12275	4.08553e-05	0.000246366	0.000162018	jg22272/jg18309/jg2119/jg14549/jg15136/jg18863/jg18872/jg5955/jg7709/jg8130/jg13728/jg1685/jg19036/jg14366/jg2334/jg11405/jg23322/jg28119/jg8297/jg14968/jg29330/jg22804/jg23751/jg31673/jg5248/jg28967/jg5699/jg5886/jg6042/jg11723/jg23682/jg28983/jg23155/jg5710/jg5711/jg17983/jg5667/jg19270/jg19276	39
GO:0090503	RNA phosphodiester bond hydrolysis, exonucleolytic	12/818	47/12275	4.21145e-05	0.000253194	0.000166509	jg15026/jg15068/jg18267/jg23589/jg2605/jg28121/jg29505/jg5680/jg18588/jg22443/jg28098/jg29022	12
GO:0009063	cellular amino acid catabolic process	14/818	62/12275	4.38507e-05	0.000262841	0.000172852	jg11032/jg11483/jg15131/jg19435/jg28690/jg32231/jg44/jg8132/jg11223/jg11543/jg23651/jg5169/jg5368/jg8563	14
GO:0015031	protein transport	51/818	432/12275	4.44939e-05	0.000265898	0.000174863	jg11024/jg11475/jg18373/jg19192/jg19374/jg23214/jg5227/jg5950/jg11595/jg14844/jg18692/jg18867/jg19860/jg22618/jg29474/jg29571/jg7708/jg10967/jg2449/jg2451/jg25282/jg27893/jg28135/jg28136/jg28180/jg5980/jg10850/jg12006/jg14487/jg28925/jg5235/jg11301/jg25113/jg25477/jg27727/jg27962/jg12254/jg18748/jg23089/jg22542/jg29208/jg8029/jg442/jg16827/jg17824/jg11933/jg11998/jg12007/jg29295/jg4010/jg4011	51
GO:0010501	RNA secondary structure unwinding	16/818	78/12275	4.51056e-05	0.000268748	0.000176737	jg18546/jg18562/jg18691/jg2057/jg2838/jg8609/jg10850/jg12006/jg14487/jg28925/jg5235/jg11614/jg5273/jg18063/jg11998/jg12007	16
GO:0010581	regulation of starch biosynthetic process	6/818	12/12275	5.60923e-05	0.000331243	0.000217836	jg14414/jg2400/jg2496/jg27561/jg2771/jg5197	6
GO:0016233	telomere capping	6/818	12/12275	5.60923e-05	0.000331243	0.000217836	jg11610/jg11665/jg18878/jg22833/jg19965/jg22532	6
GO:2001021	negative regulation of response to DNA damage stimulus	6/818	12/12275	5.60923e-05	0.000331243	0.000217836	jg10136/jg10142/jg10147/jg10152/jg13383/jg13390	6
GO:0008186	RNA-dependent ATPase activity	21/818	123/12275	5.76357e-05	0.000339353	0.000223169	jg18546/jg18562/jg18691/jg2057/jg2838/jg8609/jg10850/jg12006/jg14487/jg28925/jg5235/jg11614/jg5273/jg28005/jg28324/jg6640/jg18063/jg11998/jg12007/jg1879/jg32199	21
GO:1901990	regulation of mitotic cell cycle phase transition	14/818	64/12275	6.37133e-05	0.000374035	0.000245977	jg14294/jg23255/jg29142/jg7805/jg11610/jg11665/jg18878/jg22833/jg18181/jg18182/jg28112/jg19249/jg29672/jg4840	14
GO:0030641	regulation of cellular pH	10/818	35/12275	6.49141e-05	0.000378855	0.000249147	jg18673/jg23463/jg2863/jg5421/jg5494/jg5726/jg7575/jg7582/jg5420/jg5497	10
GO:0051453	regulation of intracellular pH	10/818	35/12275	6.49141e-05	0.000378855	0.000249147	jg18673/jg23463/jg2863/jg5421/jg5494/jg5726/jg7575/jg7582/jg5420/jg5497	10
GO:0003724	RNA helicase activity	21/818	124/12275	6.51273e-05	0.000378992	0.000249237	jg18546/jg18562/jg18691/jg2057/jg2838/jg8609/jg10850/jg12006/jg14487/jg28925/jg5235/jg11614/jg5273/jg28005/jg28324/jg6640/jg18063/jg11998/jg12007/jg1879/jg32199	21
GO:0051222	positive regulation of protein transport	12/818	49/12275	6.57262e-05	0.000381365	0.000250797	jg18673/jg23463/jg2863/jg5421/jg5494/jg5726/jg7575/jg7582/jg14662/jg28886/jg5420/jg5497	12
GO:0044270	cellular nitrogen compound catabolic process	29/818	202/12275	7.1265e-05	0.000412304	0.000271144	jg11032/jg11483/jg15131/jg19435/jg28690/jg32231/jg44/jg8132/jg11223/jg11543/jg23651/jg5169/jg5368/jg8563/jg15026/jg15068/jg18267/jg23589/jg2605/jg28121/jg29505/jg5680/jg18588/jg22443/jg28098/jg29022/jg28005/jg28324/jg6640	29
GO:0005769	early endosome	13/818	57/12275	7.32047e-05	0.000421085	0.000276919	jg18673/jg23463/jg2863/jg5421/jg5494/jg5726/jg7575/jg7582/jg15102/jg32063/jg32137/jg5420/jg5497	13
GO:0140030	modification-dependent protein binding	13/818	57/12275	7.32047e-05	0.000421085	0.000276919	jg10958/jg19125/jg22599/jg22718/jg22895/jg2504/jg2536/jg28192/jg5083/jg7484/jg7537/jg2072/jg5128	13
GO:0042255	ribosome assembly	19/818	107/12275	7.42635e-05	0.000425948	0.000280117	jg22272/jg15136/jg18863/jg18872/jg5955/jg7709/jg8130/jg14366/jg2334/jg29330/jg22804/jg23751/jg31673/jg5248/jg11723/jg23682/jg28983/jg19270/jg19276	19
GO:0000176	nuclear exosome (RNase complex)	8/818	23/12275	7.48998e-05	0.000427143	0.000280902	jg15026/jg15068/jg18267/jg23589/jg2605/jg28121/jg29505/jg5680	8
GO:0005852	eukaryotic translation initiation factor 3 complex	8/818	23/12275	7.48998e-05	0.000427143	0.000280902	jg18321/jg2130/jg22345/jg5106/jg5901/jg7357/jg19650/jg28047	8
GO:0000278	mitotic cell cycle	37/818	286/12275	7.61503e-05	0.000433037	0.000284778	jg16491/jg30412/jg9794/jg9799/jg9802/jg9808/jg9813/jg32311/jg30419/jg869/jg9793/jg9798/jg9805/jg23854/jg27805/jg5300/jg11610/jg11665/jg18878/jg22833/jg17229/jg30453/jg30457/jg18181/jg18182/jg28112/jg2866/jg32197/jg22881/jg23064/jg11243/jg23359/jg16827/jg17824/jg12112/jg32198/jg28020	37
GO:0046700	heterocycle catabolic process	29/818	203/12275	7.79964e-05	0.000442275	0.000290854	jg11032/jg11483/jg15131/jg19435/jg28690/jg32231/jg44/jg8132/jg11223/jg11543/jg23651/jg5169/jg5368/jg8563/jg15026/jg15068/jg18267/jg23589/jg2605/jg28121/jg29505/jg5680/jg18588/jg22443/jg28098/jg29022/jg28005/jg28324/jg6640	29
GO:0032984	protein-containing complex disassembly	12/818	50/12275	8.13075e-05	0.000458446	0.000301488	jg10958/jg19125/jg22599/jg22718/jg22895/jg2504/jg2536/jg28192/jg5083/jg7484/jg7537/jg5128	12
GO:1904951	positive regulation of establishment of protein localization	12/818	50/12275	8.13075e-05	0.000458446	0.000301488	jg18673/jg23463/jg2863/jg5421/jg5494/jg5726/jg7575/jg7582/jg14662/jg28886/jg5420/jg5497	12
GO:0005788	endoplasmic reticulum lumen	10/818	36/12275	8.45681e-05	0.000474152	0.000311817	jg1594/jg29741/jg5987/jg10967/jg2451/jg25282/jg27893/jg28136/jg28180/jg5980	10
GO:0050821	protein stabilization	10/818	36/12275	8.45681e-05	0.000474152	0.000311817	jg11495/jg14531/jg1745/jg19907/jg25260/jg28183/jg7360/jg7416/jg8140/jg8357	10
GO:0006518	peptide metabolic process	45/818	376/12275	8.99355e-05	0.000502833	0.000330678	jg18309/jg2119/jg14549/jg18321/jg2130/jg22345/jg5106/jg5901/jg7357/jg11751/jg11792/jg19657/jg22947/jg23130/jg7748/jg8592/jg19650/jg13728/jg1685/jg19036/jg14366/jg2334/jg11405/jg23322/jg28119/jg8297/jg29330/jg22804/jg23751/jg31673/jg5248/jg11723/jg23682/jg28983/jg23155/jg5710/jg5711/jg18642/jg19890/jg23719/jg17983/jg5667/jg19270/jg19276/jg28047	45
GO:0003697	single-stranded DNA binding	17/818	91/12275	9.14891e-05	0.00051009	0.000335451	jg11372/jg22421/jg22548/jg25216/jg7785/jg10850/jg12006/jg14487/jg28925/jg5235/jg19965/jg22532/jg18311/jg22728/jg22729/jg32390/jg23624	17
GO:0000974	Prp19 complex	7/818	18/12275	9.44421e-05	0.000519301	0.000341509	jg11252/jg11251/jg20048/jg21370/jg22056/jg18184/jg900	7
GO:0002790	peptide secretion	7/818	18/12275	9.44421e-05	0.000519301	0.000341509	jg10967/jg2451/jg25282/jg27893/jg28136/jg28180/jg5980	7
GO:0009306	protein secretion	7/818	18/12275	9.44421e-05	0.000519301	0.000341509	jg10967/jg2451/jg25282/jg27893/jg28136/jg28180/jg5980	7
GO:0034308	primary alcohol metabolic process	7/818	18/12275	9.44421e-05	0.000519301	0.000341509	jg14900/jg18920/jg22604/jg22674/jg2539/jg2858/jg29169	7
GO:0070006	metalloaminopeptidase activity	7/818	18/12275	9.44421e-05	0.000519301	0.000341509	jg11751/jg11792/jg19657/jg22947/jg23130/jg7748/jg8592	7
GO:0090101	negative regulation of transmembrane receptor protein serine/threonine kinase signaling pathway	6/818	13/12275	9.83051e-05	0.000539058	0.000354501	jg11554/jg11916/jg19843/jg29153/jg8386/jg12497	6
GO:0000398	mRNA splicing, via spliceosome	26/818	176/12275	0.000103105	0.000563826	0.00037079	jg11252/jg28349/jg5441/jg7475/jg7479/jg7715/jg10814/jg19767/jg22714/jg10850/jg12006/jg14487/jg28925/jg5235/jg11251/jg20048/jg21370/jg22056/jg14372/jg19766/jg20903/jg23261/jg18184/jg900/jg7051/jg7054	26
GO:0005770	late endosome	14/818	67/12275	0.000108103	0.000589545	0.000387703	jg11486/jg11493/jg11502/jg11509/jg11510/jg11511/jg11512/jg11623/jg29037/jg5899/jg15102/jg32063/jg32137/jg18896	14
GO:0000217	DNA secondary structure binding	10/818	37/12275	0.000109043	0.000593054	0.000390011	jg11372/jg22421/jg22548/jg25216/jg7785/jg18311/jg22728/jg22729/jg32390/jg23624	10
GO:0006351	transcription, DNA-templated	29/818	207/12275	0.000111016	0.000602142	0.000395987	jg18382/jg20037/jg20038/jg22700/jg22930/jg23370/jg3130/jg5156/jg6576/jg6623/jg8521/jg8598/jg19211/jg19403/jg21865/jg23103/jg23782/jg25288/jg25660/jg5081/jg8588/jg18321/jg2130/jg22345/jg5106/jg5901/jg7357/jg19650/jg9691	29
GO:0015833	peptide transport	51/818	448/12275	0.000113807	0.00061394	0.000403746	jg11024/jg11475/jg18373/jg19192/jg19374/jg23214/jg5227/jg5950/jg11595/jg14844/jg18692/jg18867/jg19860/jg22618/jg29474/jg29571/jg7708/jg10967/jg2449/jg2451/jg25282/jg27893/jg28135/jg28136/jg28180/jg5980/jg10850/jg12006/jg14487/jg28925/jg5235/jg11301/jg25113/jg25477/jg27727/jg27962/jg12254/jg18748/jg23089/jg22542/jg29208/jg8029/jg442/jg16827/jg17824/jg11933/jg11998/jg12007/jg29295/jg4010/jg4011	51
GO:0045184	establishment of protein localization	51/818	448/12275	0.000113807	0.00061394	0.000403746	jg11024/jg11475/jg18373/jg19192/jg19374/jg23214/jg5227/jg5950/jg11595/jg14844/jg18692/jg18867/jg19860/jg22618/jg29474/jg29571/jg7708/jg10967/jg2449/jg2451/jg25282/jg27893/jg28135/jg28136/jg28180/jg5980/jg10850/jg12006/jg14487/jg28925/jg5235/jg11301/jg25113/jg25477/jg27727/jg27962/jg12254/jg18748/jg23089/jg22542/jg29208/jg8029/jg442/jg16827/jg17824/jg11933/jg11998/jg12007/jg29295/jg4010/jg4011	51
GO:0022627	cytosolic small ribosomal subunit	16/818	85/12275	0.000133095	0.000716058	0.000470902	jg22272/jg18309/jg2119/jg15136/jg18863/jg18872/jg5955/jg7709/jg8130/jg13728/jg1685/jg19036/jg22804/jg23751/jg31673/jg5248	16
GO:0007155	cell adhesion	10/818	38/12275	0.00013925	0.000745158	0.000490039	jg18673/jg23463/jg2863/jg5421/jg5494/jg5726/jg7575/jg7582/jg5420/jg5497	10
GO:0022610	biological adhesion	10/818	38/12275	0.00013925	0.000745158	0.000490039	jg18673/jg23463/jg2863/jg5421/jg5494/jg5726/jg7575/jg7582/jg5420/jg5497	10
GO:0005761	mitochondrial ribosome	7/818	19/12275	0.000140975	0.000748366	0.000492149	jg14968/jg28967/jg5699/jg5886/jg6042/jg5710/jg5711	7
GO:0043171	peptide catabolic process	7/818	19/12275	0.000140975	0.000748366	0.000492149	jg11751/jg11792/jg19657/jg22947/jg23130/jg7748/jg8592	7
GO:0071012	catalytic step 1 spliceosome	7/818	19/12275	0.000140975	0.000748366	0.000492149	jg11252/jg11251/jg20048/jg21370/jg22056/jg18184/jg900	7
GO:0097659	nucleic acid-templated transcription	29/818	211/12275	0.000156064	0.000826269	0.00054338	jg18382/jg20037/jg20038/jg22700/jg22930/jg23370/jg3130/jg5156/jg6576/jg6623/jg8521/jg8598/jg19211/jg19403/jg21865/jg23103/jg23782/jg25288/jg25660/jg5081/jg8588/jg18321/jg2130/jg22345/jg5106/jg5901/jg7357/jg19650/jg9691	29
GO:0051182	obsolete coenzyme transport	6/818	14/12275	0.000162359	0.000852809	0.000560834	jg14600/jg15548/jg7467/jg7498/jg11628/jg11666	6
GO:0051185	obsolete coenzyme transmembrane transporter activity	6/818	14/12275	0.000162359	0.000852809	0.000560834	jg14600/jg15548/jg7467/jg7498/jg11628/jg11666	6
GO:2000904	regulation of starch metabolic process	6/818	14/12275	0.000162359	0.000852809	0.000560834	jg14414/jg2400/jg2496/jg27561/jg2771/jg5197	6
GO:0071011	precatalytic spliceosome	11/818	46/12275	0.000166015	0.000869726	0.000571959	jg11252/jg10814/jg19767/jg22714/jg11251/jg20048/jg21370/jg22056/jg14372/jg19766/jg20903	11
GO:0000462	maturation of SSU-rRNA from tricistronic rRNA transcript (SSU-rRNA, 5.8S rRNA, LSU-rRNA)	12/818	54/12275	0.000179542	0.000938131	0.000616944	jg22272/jg15136/jg18863/jg18872/jg5955/jg7709/jg8130/jg22804/jg23751/jg31673/jg5248/jg29295	12
GO:0042445	hormone metabolic process	31/818	234/12275	0.000185313	0.000965757	0.000635112	jg10943/jg11091/jg11337/jg11747/jg13825/jg14437/jg18665/jg18807/jg19083/jg19297/jg19476/jg22279/jg22319/jg22638/jg23042/jg23260/jg29318/jg32069/jg4982/jg5153/jg8527/jg29224/jg12278/jg18600/jg1934/jg22815/jg22919/jg24052/jg25327/jg2568/jg28866	31
GO:0042176	regulation of protein catabolic process	17/818	97/12275	0.00020647	0.00107321	0.000705777	jg10958/jg19125/jg22599/jg22718/jg22895/jg2504/jg2536/jg28192/jg5083/jg7484/jg7537/jg23164/jg5128/jg18340/jg7551/jg27025/jg2905	17
GO:0048471	perinuclear region of cytoplasm	14/818	71/12275	0.000207384	0.00107516	0.00070706	jg2706/jg10958/jg19125/jg22599/jg22718/jg22895/jg2504/jg2536/jg28192/jg5083/jg7484/jg7537/jg2377/jg5128	14
GO:0006576	cellular biogenic amine metabolic process	12/818	55/12275	0.000215939	0.00111086	0.000730536	jg29224/jg14900/jg18920/jg22604/jg22674/jg2539/jg2858/jg29169/jg3024/jg32126/jg4771/jg5017	12
GO:0033157	regulation of intracellular protein transport	12/818	55/12275	0.000215939	0.00111086	0.000730536	jg18673/jg23463/jg2863/jg5421/jg5494/jg5726/jg7575/jg7582/jg14662/jg28886/jg5420/jg5497	12
GO:0044106	cellular amine metabolic process	12/818	55/12275	0.000215939	0.00111086	0.000730536	jg29224/jg14900/jg18920/jg22604/jg22674/jg2539/jg2858/jg29169/jg3024/jg32126/jg4771/jg5017	12
GO:0006412	translation	38/818	312/12275	0.000218488	0.00112109	0.000737261	jg18309/jg2119/jg14549/jg18321/jg2130/jg22345/jg5106/jg5901/jg7357/jg19650/jg13728/jg1685/jg19036/jg14366/jg2334/jg11405/jg23322/jg28119/jg8297/jg29330/jg22804/jg23751/jg31673/jg5248/jg11723/jg23682/jg28983/jg23155/jg5710/jg5711/jg18642/jg19890/jg23719/jg17983/jg5667/jg19270/jg19276/jg28047	38
GO:0002200	somatic diversification of immune receptors	6/818	15/12275	0.000255398	0.00129057	0.000848719	jg10136/jg10142/jg10147/jg10152/jg13383/jg13390	6
GO:0002377	immunoglobulin production	6/818	15/12275	0.000255398	0.00129057	0.000848719	jg10136/jg10142/jg10147/jg10152/jg13383/jg13390	6
GO:0002440	production of molecular mediator of immune response	6/818	15/12275	0.000255398	0.00129057	0.000848719	jg10136/jg10142/jg10147/jg10152/jg13383/jg13390	6
GO:0016445	somatic diversification of immunoglobulins	6/818	15/12275	0.000255398	0.00129057	0.000848719	jg10136/jg10142/jg10147/jg10152/jg13383/jg13390	6
GO:0048871	multicellular organismal homeostasis	6/818	15/12275	0.000255398	0.00129057	0.000848719	jg29067/jg11617/jg14808/jg2435/jg25225/jg2714	6
GO:0071005	U2-type precatalytic spliceosome	6/818	15/12275	0.000255398	0.00129057	0.000848719	jg10814/jg19767/jg22714/jg14372/jg19766/jg20903	6
GO:0043043	peptide biosynthetic process	38/818	315/12275	0.000265419	0.00133782	0.000879792	jg18309/jg2119/jg14549/jg18321/jg2130/jg22345/jg5106/jg5901/jg7357/jg19650/jg13728/jg1685/jg19036/jg14366/jg2334/jg11405/jg23322/jg28119/jg8297/jg29330/jg22804/jg23751/jg31673/jg5248/jg11723/jg23682/jg28983/jg23155/jg5710/jg5711/jg18642/jg19890/jg23719/jg17983/jg5667/jg19270/jg19276/jg28047	38
GO:0000209	protein polyubiquitination	20/818	127/12275	0.000267174	0.00134327	0.000883377	jg12213/jg12320/jg14256/jg15670/jg17386/jg18143/jg20187/jg22626/jg22779/jg22790/jg23259/jg26754/jg32273/jg32282/jg32353/jg5670/jg695/jg8114/jg18184/jg900	20
GO:0019439	aromatic compound catabolic process	29/818	218/12275	0.000275317	0.00138074	0.000908016	jg11032/jg11483/jg15131/jg19435/jg28690/jg32231/jg44/jg8132/jg11223/jg11543/jg23651/jg5169/jg5368/jg8563/jg15026/jg15068/jg18267/jg23589/jg2605/jg28121/jg29505/jg5680/jg18588/jg22443/jg28098/jg29022/jg28005/jg28324/jg6640	29
GO:0009620	response to fungus	38/818	316/12275	0.00028296	0.00141551	0.000930883	jg10943/jg11091/jg11337/jg11747/jg13825/jg14437/jg18665/jg18807/jg19083/jg19297/jg19476/jg22279/jg22319/jg22638/jg23042/jg23260/jg29318/jg32069/jg4982/jg5153/jg8527/jg31986/jg5317/jg12194/jg18783/jg2358/jg11757/jg11885/jg28946/jg29168/jg15102/jg32063/jg32137/jg8458/jg18340/jg7551/jg30726/jg30727	38
GO:0042886	amide transport	51/818	465/12275	0.000284975	0.00141848	0.000932836	jg11024/jg11475/jg18373/jg19192/jg19374/jg23214/jg5227/jg5950/jg11595/jg14844/jg18692/jg18867/jg19860/jg22618/jg29474/jg29571/jg7708/jg10967/jg2449/jg2451/jg25282/jg27893/jg28135/jg28136/jg28180/jg5980/jg10850/jg12006/jg14487/jg28925/jg5235/jg11301/jg25113/jg25477/jg27727/jg27962/jg12254/jg18748/jg23089/jg22542/jg29208/jg8029/jg442/jg16827/jg17824/jg11933/jg11998/jg12007/jg29295/jg4010/jg4011	51
GO:0140098	catalytic activity, acting on RNA	51/818	465/12275	0.000284975	0.00141848	0.000932836	jg15026/jg15068/jg18267/jg23589/jg2605/jg28121/jg29505/jg5680/jg18546/jg18562/jg18691/jg2057/jg2838/jg8609/jg10850/jg12006/jg14487/jg28925/jg5235/jg23854/jg27805/jg5300/jg11022/jg11614/jg5273/jg18588/jg22443/jg28098/jg29022/jg28005/jg28324/jg6640/jg18282/jg13656/jg22259/jg28987/jg29269/jg2436/jg31911/jg5632/jg18642/jg19890/jg23719/jg27658/jg5518/jg18063/jg11933/jg11998/jg12007/jg1879/jg32199	51
GO:0009934	regulation of meristem structural organization	7/818	21/12275	0.000289207	0.0014324	0.000941991	jg10967/jg2451/jg25282/jg27893/jg28136/jg28180/jg5980	7
GO:0051788	response to misfolded protein	7/818	21/12275	0.000289207	0.0014324	0.000941991	jg11253/jg19473/jg29223/jg32235/jg4925/jg6681/jg7651	7
GO:0032508	DNA duplex unwinding	13/818	65/12275	0.00029927	0.00147857	0.000972353	jg12099/jg23425/jg6012/jg21804/jg9228/jg9230/jg11610/jg11665/jg18878/jg22833/jg19965/jg22532/jg8525	13
GO:0043269	regulation of ion transport	12/818	57/12275	0.000307828	0.0015171	0.000997692	jg10958/jg19125/jg22599/jg22718/jg22895/jg2504/jg2536/jg28192/jg5083/jg7484/jg7537/jg5128	12
GO:0045732	positive regulation of protein catabolic process	14/818	74/12275	0.000326117	0.00160327	0.00105436	jg10958/jg19125/jg22599/jg22718/jg22895/jg2504/jg2536/jg28192/jg5083/jg7484/jg7537/jg23164/jg5128/jg2905	14
GO:0005795	Golgi stack	10/818	42/12275	0.000339922	0.00166704	0.0010963	jg11486/jg11493/jg11502/jg11509/jg11510/jg11511/jg11512/jg11623/jg29037/jg5899	10
GO:0006397	mRNA processing	33/818	264/12275	0.000347434	0.0016997	0.00111778	jg12149/jg14854/jg11252/jg28349/jg5441/jg7475/jg7479/jg7715/jg10814/jg19767/jg22714/jg10850/jg12006/jg14487/jg28925/jg5235/jg11251/jg20048/jg21370/jg22056/jg13656/jg22259/jg28987/jg29269/jg14372/jg19766/jg20903/jg23261/jg18184/jg900/jg11933/jg7051/jg7054	33
GO:0051184	obsolete cofactor transmembrane transporter activity	6/818	16/12275	0.000385715	0.00188236	0.0012379	jg14600/jg15548/jg7467/jg7498/jg11628/jg11666	6
GO:0008235	metalloexopeptidase activity	7/818	22/12275	0.000399969	0.00194717	0.00128052	jg11751/jg11792/jg19657/jg22947/jg23130/jg7748/jg8592	7
GO:0009165	nucleotide biosynthetic process	21/818	141/12275	0.000414676	0.00200897	0.00132116	jg10153/jg11137/jg14341/jg18563/jg19722/jg2429/jg28323/jg32304/jg11617/jg14808/jg2435/jg25225/jg2714/jg23441/jg19965/jg22532/jg23480/jg28345/jg4959/jg22591/jg23205	21
GO:1901293	nucleoside phosphate biosynthetic process	21/818	141/12275	0.000414676	0.00200897	0.00132116	jg10153/jg11137/jg14341/jg18563/jg19722/jg2429/jg28323/jg32304/jg11617/jg14808/jg2435/jg25225/jg2714/jg23441/jg19965/jg22532/jg23480/jg28345/jg4959/jg22591/jg23205	21
GO:0009535	chloroplast thylakoid membrane	33/818	267/12275	0.000426724	0.00206116	0.00135548	jg23123/jg18382/jg20037/jg20038/jg22700/jg22930/jg23370/jg3130/jg5156/jg6576/jg6623/jg8521/jg8598/jg19211/jg19403/jg21865/jg23103/jg23782/jg25288/jg25660/jg5081/jg8588/jg23188/jg14774/jg11137/jg14341/jg18563/jg19722/jg2429/jg28323/jg32304/jg11641/jg30734	33
GO:0016725	oxidoreductase activity, acting on CH or CH2 groups	5/818	11/12275	0.000427514	0.00206116	0.00135548	jg23602/jg23462/jg25247/jg22591/jg23205	5
GO:0015935	small ribosomal subunit	16/818	94/12275	0.000442362	0.00212249	0.00139581	jg22272/jg18309/jg2119/jg15136/jg18863/jg18872/jg5955/jg7709/jg8130/jg13728/jg1685/jg19036/jg22804/jg23751/jg31673/jg5248	16
GO:0042273	ribosomal large subunit biogenesis	16/818	94/12275	0.000442362	0.00212249	0.00139581	jg14366/jg2334/jg11405/jg23322/jg28119/jg8297/jg29330/jg11723/jg23682/jg28983/jg22542/jg29208/jg8029/jg19270/jg19276/jg29295	16
GO:0006886	intracellular protein transport	44/818	392/12275	0.000449101	0.00214965	0.00141368	jg11024/jg11475/jg18373/jg19192/jg19374/jg23214/jg5227/jg5950/jg11595/jg14844/jg18692/jg18867/jg19860/jg22618/jg29474/jg29571/jg7708/jg2449/jg28135/jg10850/jg12006/jg14487/jg28925/jg5235/jg11301/jg25113/jg25477/jg27727/jg27962/jg12254/jg18748/jg23089/jg22542/jg29208/jg8029/jg442/jg16827/jg17824/jg11933/jg11998/jg12007/jg29295/jg4010/jg4011	44
GO:0030490	maturation of SSU-rRNA	12/818	60/12275	0.000506542	0.00241872	0.00159063	jg22272/jg15136/jg18863/jg18872/jg5955/jg7709/jg8130/jg22804/jg23751/jg31673/jg5248/jg29295	12
GO:0031647	regulation of protein stability	10/818	44/12275	0.000507738	0.00241872	0.00159063	jg11495/jg14531/jg1745/jg19907/jg25260/jg28183/jg7360/jg7416/jg8140/jg8357	10
GO:0009646	response to absence of light	11/818	52/12275	0.000520913	0.00247558	0.00162802	jg11253/jg19473/jg29223/jg32235/jg4925/jg6681/jg7651/jg21866/jg27874/jg5388/jg23419	11
GO:0045292	mRNA cis splicing, via spliceosome	7/818	23/12275	0.000542187	0.00257056	0.00169048	jg28349/jg5441/jg7475/jg7479/jg7715/jg7051/jg7054	7
GO:0006275	regulation of DNA replication	13/818	69/12275	0.000550298	0.00259668	0.00170766	jg1911/jg18792/jg6030/jg18181/jg18182/jg28112/jg11407/jg32171/jg11310/jg6029/jg6665/jg22881/jg23064	13
GO:0032392	DNA geometric change	13/818	69/12275	0.000550298	0.00259668	0.00170766	jg12099/jg23425/jg6012/jg21804/jg9228/jg9230/jg11610/jg11665/jg18878/jg22833/jg19965/jg22532/jg8525	13
GO:0055035	plastid thylakoid membrane	33/818	271/12275	0.000557221	0.00262314	0.00172506	jg23123/jg18382/jg20037/jg20038/jg22700/jg22930/jg23370/jg3130/jg5156/jg6576/jg6623/jg8521/jg8598/jg19211/jg19403/jg21865/jg23103/jg23782/jg25288/jg25660/jg5081/jg8588/jg23188/jg14774/jg11137/jg14341/jg18563/jg19722/jg2429/jg28323/jg32304/jg11641/jg30734	33
GO:0010962	regulation of glucan biosynthetic process	6/818	17/12275	0.000562711	0.00263655	0.00173388	jg14414/jg2400/jg2496/jg27561/jg2771/jg5197	6
GO:0045910	negative regulation of DNA recombination	6/818	17/12275	0.000562711	0.00263655	0.00173388	jg10136/jg10142/jg10147/jg10152/jg13383/jg13390	6
GO:0000178	exosome (RNase complex)	8/818	30/12275	0.000589052	0.00274707	0.00180656	jg15026/jg15068/jg18267/jg23589/jg2605/jg28121/jg29505/jg5680	8
GO:1905354	exoribonuclease complex	8/818	30/12275	0.000589052	0.00274707	0.00180656	jg15026/jg15068/jg18267/jg23589/jg2605/jg28121/jg29505/jg5680	8
GO:0042446	hormone biosynthetic process	22/818	155/12275	0.000602275	0.0028022	0.00184281	jg10943/jg11091/jg11337/jg11747/jg13825/jg14437/jg18665/jg18807/jg19083/jg19297/jg19476/jg22279/jg22319/jg22638/jg23042/jg23260/jg29318/jg32069/jg4982/jg5153/jg8527/jg29224	22
GO:0000377	RNA splicing, via transesterification reactions with bulged adenosine as nucleophile	26/818	197/12275	0.000631182	0.00292986	0.00192677	jg11252/jg28349/jg5441/jg7475/jg7479/jg7715/jg10814/jg19767/jg22714/jg10850/jg12006/jg14487/jg28925/jg5235/jg11251/jg20048/jg21370/jg22056/jg14372/jg19766/jg20903/jg23261/jg18184/jg900/jg7051/jg7054	26
GO:0000375	RNA splicing, via transesterification reactions	26/818	198/12275	0.000681886	0.00315788	0.00207672	jg11252/jg28349/jg5441/jg7475/jg7479/jg7715/jg10814/jg19767/jg22714/jg10850/jg12006/jg14487/jg28925/jg5235/jg11251/jg20048/jg21370/jg22056/jg14372/jg19766/jg20903/jg23261/jg18184/jg900/jg7051/jg7054	26
GO:0000395	mRNA 5'-splice site recognition	5/818	12/12275	0.000692816	0.00317899	0.0020906	jg28349/jg5441/jg7475/jg7479/jg7715	5
GO:0015930	glutamate synthase activity	5/818	12/12275	0.000692816	0.00317899	0.0020906	jg19178/jg22448/jg23642/jg31991/jg7633	5
GO:0016886	ligase activity, forming phosphoric ester bonds	5/818	12/12275	0.000692816	0.00317899	0.0020906	jg23854/jg27805/jg5300/jg23161/jg2417	5
GO:0071014	post-mRNA release spliceosomal complex	5/818	12/12275	0.000692816	0.00317899	0.0020906	jg11252/jg11251/jg20048/jg21370/jg22056	5
GO:0005198	structural molecule activity	36/818	309/12275	0.000734784	0.00335118	0.00220384	jg22272/jg2706/jg18309/jg2119/jg14549/jg15136/jg18863/jg18872/jg5955/jg7709/jg8130/jg2377/jg13728/jg1685/jg19036/jg14366/jg2334/jg11405/jg23322/jg28119/jg8297/jg29330/jg22804/jg23751/jg31673/jg5248/jg11723/jg23682/jg28983/jg23155/jg5710/jg5711/jg17983/jg5667/jg19270/jg19276	36
GO:0071166	ribonucleoprotein complex localization	15/818	89/12275	0.000735379	0.00335118	0.00220384	jg10850/jg12006/jg14487/jg28925/jg5235/jg12254/jg18748/jg23089/jg22542/jg29208/jg8029/jg11933/jg11998/jg12007/jg29295	15
GO:0071426	ribonucleoprotein complex export from nucleus	15/818	89/12275	0.000735379	0.00335118	0.00220384	jg10850/jg12006/jg14487/jg28925/jg5235/jg12254/jg18748/jg23089/jg22542/jg29208/jg8029/jg11933/jg11998/jg12007/jg29295	15
GO:0010268	brassinosteroid homeostasis	8/818	31/12275	0.000748157	0.00340164	0.00223702	jg12278/jg18600/jg1934/jg22815/jg22919/jg24052/jg25327/jg2568	8
GO:0010498	proteasomal protein catabolic process	32/818	265/12275	0.000775693	0.00351883	0.00231409	jg10958/jg19125/jg22599/jg22718/jg22895/jg2504/jg2536/jg28192/jg5083/jg7484/jg7537/jg15174/jg18738/jg23237/jg30242/jg2072/jg11253/jg19473/jg29223/jg32235/jg4925/jg6681/jg7651/jg23853/jg5128/jg15102/jg32063/jg32137/jg18340/jg7551/jg27025/jg6235	32
GO:0006772	thiamine metabolic process	6/818	18/12275	0.000796846	0.00356615	0.00234521	jg11587/jg19615/jg5818/jg6698/jg7473/jg8361	6
GO:0016180	snRNA processing	6/818	18/12275	0.000796846	0.00356615	0.00234521	jg14956/jg8137/jg13656/jg22259/jg28987/jg29269	6
GO:0032885	regulation of polysaccharide biosynthetic process	6/818	18/12275	0.000796846	0.00356615	0.00234521	jg14414/jg2400/jg2496/jg27561/jg2771/jg5197	6
GO:0035861	site of double-strand break	6/818	18/12275	0.000796846	0.00356615	0.00234521	jg25179/jg29128/jg19965/jg22532/jg29198/jg32278	6
GO:0042723	thiamine-containing compound metabolic process	6/818	18/12275	0.000796846	0.00356615	0.00234521	jg11587/jg19615/jg5818/jg6698/jg7473/jg8361	6
GO:0090092	regulation of transmembrane receptor protein serine/threonine kinase signaling pathway	6/818	18/12275	0.000796846	0.00356615	0.00234521	jg11554/jg11916/jg19843/jg29153/jg8386/jg12497	6
GO:0048825	cotyledon development	11/818	55/12275	0.00085942	0.00383759	0.00252372	jg29607/jg11253/jg19473/jg29223/jg32235/jg4925/jg6681/jg7651/jg18181/jg18182/jg28112	11
GO:0006520	cellular amino acid metabolic process	33/818	278/12275	0.000871903	0.00388464	0.00255466	jg29224/jg11032/jg11483/jg15131/jg19435/jg28690/jg32231/jg44/jg8132/jg11223/jg11543/jg23651/jg5169/jg5368/jg8563/jg18638/jg2098/jg23109/jg23110/jg23294/jg32200/jg3024/jg32126/jg4771/jg5017/jg19178/jg22448/jg23642/jg18642/jg19890/jg23719/jg31991/jg7633	33
GO:0006885	regulation of pH	10/818	47/12275	0.000883627	0.00391938	0.0025775	jg18673/jg23463/jg2863/jg5421/jg5494/jg5726/jg7575/jg7582/jg5420/jg5497	10
GO:0030004	cellular monovalent inorganic cation homeostasis	10/818	47/12275	0.000883627	0.00391938	0.0025775	jg18673/jg23463/jg2863/jg5421/jg5494/jg5726/jg7575/jg7582/jg5420/jg5497	10
GO:1901361	organic cyclic compound catabolic process	29/818	234/12275	0.000890247	0.00393998	0.00259106	jg11032/jg11483/jg15131/jg19435/jg28690/jg32231/jg44/jg8132/jg11223/jg11543/jg23651/jg5169/jg5368/jg8563/jg15026/jg15068/jg18267/jg23589/jg2605/jg28121/jg29505/jg5680/jg18588/jg22443/jg28098/jg29022/jg28005/jg28324/jg6640	29
GO:0016131	brassinosteroid metabolic process	8/818	32/12275	0.000940072	0.00415129	0.00273002	jg12278/jg18600/jg1934/jg22815/jg22919/jg24052/jg25327/jg2568	8
GO:0006611	protein export from nucleus	15/818	92/12275	0.00104798	0.0046176	0.00303668	jg10850/jg12006/jg14487/jg28925/jg5235/jg12254/jg18748/jg23089/jg22542/jg29208/jg8029/jg11933/jg11998/jg12007/jg29295	15
GO:0006537	glutamate biosynthetic process	5/818	13/12275	0.00106438	0.00467954	0.00307741	jg19178/jg22448/jg23642/jg31991/jg7633	5
GO:0016667	oxidoreductase activity, acting on a sulfur group of donors	14/818	83/12275	0.00108349	0.00475307	0.00312576	jg10153/jg14414/jg2400/jg2496/jg27561/jg2771/jg5197/jg18792/jg6030/jg11407/jg32171/jg11310/jg6029/jg6665	14
GO:0007033	vacuole organization	13/818	74/12275	0.00109512	0.00478151	0.00314447	jg10958/jg19125/jg22599/jg22718/jg22895/jg2504/jg2536/jg28192/jg5083/jg7484/jg7537/jg5128/jg18896	13
GO:0030258	lipid modification	22/818	162/12275	0.00109825	0.00478151	0.00314447	jg10943/jg11091/jg11337/jg11747/jg13825/jg14437/jg18665/jg18807/jg19083/jg19297/jg19476/jg22279/jg22319/jg22638/jg23042/jg23260/jg29318/jg32069/jg4982/jg5153/jg8527/jg10808	22
GO:0017069	snRNA binding	6/818	19/12275	0.00109956	0.00478151	0.00314447	jg10814/jg19767/jg22714/jg14372/jg19766/jg20903	6
GO:0090734	site of DNA damage	6/818	19/12275	0.00109956	0.00478151	0.00314447	jg25179/jg29128/jg19965/jg22532/jg29198/jg32278	6
GO:0080134	regulation of response to stress	45/818	422/12275	0.00114995	0.00498979	0.00328144	jg10136/jg10142/jg10147/jg10152/jg13383/jg13390/jg2706/jg10958/jg19125/jg22599/jg22718/jg22895/jg2504/jg2536/jg28192/jg5083/jg7484/jg7537/jg2660/jg5394/jg5396/jg1594/jg29741/jg5987/jg1911/jg2377/jg12099/jg23425/jg6012/jg14473/jg15109/jg18006/jg2860/jg7750/jg18845/jg29067/jg5128/jg5317/jg8525/jg1296/jg23561/jg4966/jg18340/jg7551/jg27025	45
GO:1901605	alpha-amino acid metabolic process	24/818	184/12275	0.00118529	0.00513196	0.00337494	jg29224/jg11032/jg11483/jg15131/jg19435/jg28690/jg32231/jg44/jg8132/jg11223/jg11543/jg23651/jg5169/jg5368/jg8563/jg3024/jg32126/jg4771/jg5017/jg19178/jg22448/jg23642/jg31991/jg7633	24
GO:0000082	G1/S transition of mitotic cell cycle	7/818	26/12275	0.00122044	0.00527272	0.00346751	jg18181/jg18182/jg28112/jg22881/jg23064/jg11243/jg23359	7
GO:0032386	regulation of intracellular transport	12/818	66/12275	0.00123376	0.00531876	0.00349778	jg18673/jg23463/jg2863/jg5421/jg5494/jg5726/jg7575/jg7582/jg14662/jg28886/jg5420/jg5497	12
GO:0042651	thylakoid membrane	33/818	285/12275	0.00133284	0.00573351	0.00377053	jg23123/jg18382/jg20037/jg20038/jg22700/jg22930/jg23370/jg3130/jg5156/jg6576/jg6623/jg8521/jg8598/jg19211/jg19403/jg21865/jg23103/jg23782/jg25288/jg25660/jg5081/jg8588/jg23188/jg14774/jg11137/jg14341/jg18563/jg19722/jg2429/jg28323/jg32304/jg11641/jg30734	33
GO:0034357	photosynthetic membrane	33/818	286/12275	0.00141356	0.00606765	0.00399028	jg23123/jg18382/jg20037/jg20038/jg22700/jg22930/jg23370/jg3130/jg5156/jg6576/jg6623/jg8521/jg8598/jg19211/jg19403/jg21865/jg23103/jg23782/jg25288/jg25660/jg5081/jg8588/jg23188/jg14774/jg11137/jg14341/jg18563/jg19722/jg2429/jg28323/jg32304/jg11641/jg30734	33
GO:0016128	phytosteroid metabolic process	8/818	34/12275	0.00144137	0.00617375	0.00406005	jg12278/jg18600/jg1934/jg22815/jg22919/jg24052/jg25327/jg2568	8
GO:0005681	spliceosomal complex	21/818	155/12275	0.00145325	0.00621131	0.00408475	jg11252/jg10814/jg19767/jg22714/jg10850/jg12006/jg14487/jg28925/jg5235/jg11251/jg20048/jg21370/jg22056/jg14372/jg19766/jg20903/jg18063/jg18184/jg900/jg7051/jg7054	21
GO:0000413	protein peptidyl-prolyl isomerization	10/818	50/12275	0.0014624	0.00622379	0.00409296	jg11486/jg11493/jg11502/jg11509/jg11510/jg11511/jg11512/jg11623/jg29037/jg5899	10
GO:0003755	peptidyl-prolyl cis-trans isomerase activity	10/818	50/12275	0.0014624	0.00622379	0.00409296	jg11486/jg11493/jg11502/jg11509/jg11510/jg11511/jg11512/jg11623/jg29037/jg5899	10
GO:0032881	regulation of polysaccharide metabolic process	6/818	20/12275	0.00148316	0.00628531	0.00413342	jg14414/jg2400/jg2496/jg27561/jg2771/jg5197	6
GO:0071479	cellular response to ionizing radiation	6/818	20/12275	0.00148316	0.00628531	0.00413342	jg25179/jg29128/jg11610/jg11665/jg18878/jg22833	6
GO:0048507	meristem development	27/818	220/12275	0.00152506	0.00644918	0.00424118	jg10136/jg10142/jg10147/jg10152/jg13383/jg13390/jg17069/jg10967/jg2451/jg25282/jg27893/jg28136/jg28180/jg5980/jg12416/jg28827/jg4647/jg8452/jg23327/jg23330/jg23338/jg12254/jg18748/jg23089/jg19749/jg29431/jg28866	27
GO:0004177	aminopeptidase activity	7/818	27/12275	0.00155411	0.0065235	0.00429006	jg11751/jg11792/jg19657/jg22947/jg23130/jg7748/jg8592	7
GO:0044843	cell cycle G1/S phase transition	7/818	27/12275	0.00155411	0.0065235	0.00429006	jg18181/jg18182/jg28112/jg22881/jg23064/jg11243/jg23359	7
GO:0008250	oligosaccharyltransferase complex	5/818	14/12275	0.00156551	0.0065235	0.00429006	jg11612/jg22653/jg7721/jg7722/jg14850	5
GO:0033119	negative regulation of RNA splicing	5/818	14/12275	0.00156551	0.0065235	0.00429006	jg28349/jg5441/jg7475/jg7479/jg7715	5
GO:0034389	lipid droplet organization	5/818	14/12275	0.00156551	0.0065235	0.00429006	jg14473/jg15109/jg18006/jg2860/jg7750	5
GO:0048025	negative regulation of mRNA splicing, via spliceosome	5/818	14/12275	0.00156551	0.0065235	0.00429006	jg28349/jg5441/jg7475/jg7479/jg7715	5
GO:0070628	proteasome binding	5/818	14/12275	0.00156551	0.0065235	0.00429006	jg2072/jg11722/jg18821/jg27825/jg5208	5
GO:0006405	RNA export from nucleus	15/818	96/12275	0.00163304	0.00679073	0.0044658	jg10850/jg12006/jg14487/jg28925/jg5235/jg12254/jg18748/jg23089/jg22542/jg29208/jg8029/jg11933/jg11998/jg12007/jg29295	15
GO:0030126	COPI vesicle coat	8/818	35/12275	0.0017611	0.00729284	0.004796	jg11024/jg11475/jg18373/jg19192/jg19374/jg23214/jg5227/jg5950	8
GO:0030663	COPI-coated vesicle membrane	8/818	35/12275	0.0017611	0.00729284	0.004796	jg11024/jg11475/jg18373/jg19192/jg19374/jg23214/jg5227/jg5950	8
GO:0010014	meristem initiation	9/818	43/12275	0.00179092	0.00740098	0.00486711	jg12416/jg28827/jg4647/jg8452/jg12254/jg18748/jg23089/jg19749/jg29431	9
GO:0008380	RNA splicing	29/818	245/12275	0.00182382	0.00752137	0.00494629	jg11252/jg28349/jg5441/jg7475/jg7479/jg7715/jg10814/jg19767/jg22714/jg10850/jg12006/jg14487/jg28925/jg5235/jg23854/jg27805/jg5300/jg11251/jg20048/jg21370/jg22056/jg14372/jg19766/jg20903/jg23261/jg18184/jg900/jg7051/jg7054	29
GO:1903827	regulation of cellular protein localization	12/818	69/12275	0.00183907	0.00756864	0.00497737	jg18673/jg23463/jg2863/jg5421/jg5494/jg5726/jg7575/jg7582/jg14662/jg28886/jg5420/jg5497	12
GO:0043144	snoRNA processing	6/818	21/12275	0.00196074	0.00805274	0.00529573	jg13656/jg22259/jg28987/jg29269/jg7051/jg7054	6
GO:0043604	amide biosynthetic process	39/818	362/12275	0.00198853	0.00815011	0.00535976	jg10153/jg18309/jg2119/jg14549/jg18321/jg2130/jg22345/jg5106/jg5901/jg7357/jg19650/jg13728/jg1685/jg19036/jg14366/jg2334/jg11405/jg23322/jg28119/jg8297/jg29330/jg22804/jg23751/jg31673/jg5248/jg11723/jg23682/jg28983/jg23155/jg5710/jg5711/jg18642/jg19890/jg23719/jg17983/jg5667/jg19270/jg19276/jg28047	39
GO:0070646	protein modification by small protein removal	10/818	52/12275	0.00199634	0.00816538	0.00536981	jg14294/jg23255/jg29142/jg7805/jg21866/jg27874/jg5388/jg19249/jg29672/jg4840	10
GO:0031503	protein-containing complex localization	15/818	98/12275	0.00201529	0.00822601	0.00540968	jg10850/jg12006/jg14487/jg28925/jg5235/jg12254/jg18748/jg23089/jg22542/jg29208/jg8029/jg11933/jg11998/jg12007/jg29295	15
GO:0031331	positive regulation of cellular catabolic process	13/818	79/12275	0.00203128	0.00827435	0.00544147	jg10958/jg19125/jg22599/jg22718/jg22895/jg2504/jg2536/jg28192/jg5083/jg7484/jg7537/jg5128/jg2905	13
GO:0036094	small molecule binding	45/818	435/12275	0.00210909	0.0085738	0.00563839	jg19185/jg2009/jg2251/jg5649/jg10943/jg11091/jg11337/jg11747/jg13825/jg14437/jg18665/jg18807/jg19083/jg19297/jg19476/jg22279/jg22319/jg22638/jg23042/jg23260/jg29318/jg32069/jg4982/jg5153/jg8527/jg5706/jg11751/jg11792/jg19657/jg22947/jg23130/jg7748/jg8592/jg27725/jg12099/jg23425/jg6012/jg22426/jg22428/jg5317/jg11345/jg8525/jg23118/jg8472/jg18896	45
GO:0005777	peroxisome	26/818	214/12275	0.00213154	0.00862993	0.00567531	jg10943/jg11091/jg11337/jg11747/jg13825/jg14437/jg18665/jg18807/jg19083/jg19297/jg19476/jg22279/jg22319/jg22638/jg23042/jg23260/jg29318/jg32069/jg4982/jg5153/jg8527/jg14600/jg15548/jg7467/jg7498/jg10808	26
GO:0042579	microbody	26/818	214/12275	0.00213154	0.00862993	0.00567531	jg10943/jg11091/jg11337/jg11747/jg13825/jg14437/jg18665/jg18807/jg19083/jg19297/jg19476/jg22279/jg22319/jg22638/jg23042/jg23260/jg29318/jg32069/jg4982/jg5153/jg8527/jg14600/jg15548/jg7467/jg7498/jg10808	26
GO:0016053	organic acid biosynthetic process	40/818	376/12275	0.00220845	0.0088645	0.00582957	jg10943/jg11091/jg11337/jg11747/jg13825/jg14437/jg18665/jg18807/jg19083/jg19297/jg19476/jg22279/jg22319/jg22638/jg23042/jg23260/jg29318/jg32069/jg4982/jg5153/jg8527/jg29224/jg5706/jg3024/jg32126/jg4771/jg5017/jg19178/jg22448/jg23642/jg26065/jg32217/jg22983/jg29533/jg19749/jg29431/jg31991/jg7633/jg5175/jg5674	40
GO:0046394	carboxylic acid biosynthetic process	40/818	376/12275	0.00220845	0.0088645	0.00582957	jg10943/jg11091/jg11337/jg11747/jg13825/jg14437/jg18665/jg18807/jg19083/jg19297/jg19476/jg22279/jg22319/jg22638/jg23042/jg23260/jg29318/jg32069/jg4982/jg5153/jg8527/jg29224/jg5706/jg3024/jg32126/jg4771/jg5017/jg19178/jg22448/jg23642/jg26065/jg32217/jg22983/jg29533/jg19749/jg29431/jg31991/jg7633/jg5175/jg5674	40
GO:0000387	spliceosomal snRNP assembly	5/818	15/12275	0.00222057	0.0088645	0.00582957	jg28349/jg5441/jg7475/jg7479/jg7715	5
GO:0006273	lagging strand elongation	5/818	15/12275	0.00222057	0.0088645	0.00582957	jg23161/jg2417/jg2436/jg31911/jg5632	5
GO:0050686	negative regulation of mRNA processing	5/818	15/12275	0.00222057	0.0088645	0.00582957	jg28349/jg5441/jg7475/jg7479/jg7715	5
GO:0060969	negative regulation of gene silencing	5/818	15/12275	0.00222057	0.0088645	0.00582957	jg18588/jg22443/jg28098/jg29022/jg18845	5
GO:0080186	developmental vegetative growth	5/818	15/12275	0.00222057	0.0088645	0.00582957	jg14473/jg15109/jg18006/jg2860/jg7750	5
GO:0022411	cellular component disassembly	12/818	71/12275	0.00236406	0.00939974	0.00618156	jg10958/jg19125/jg22599/jg22718/jg22895/jg2504/jg2536/jg28192/jg5083/jg7484/jg7537/jg5128	12
GO:0051050	positive regulation of transport	12/818	71/12275	0.00236406	0.00939974	0.00618156	jg18673/jg23463/jg2863/jg5421/jg5494/jg5726/jg7575/jg7582/jg14662/jg28886/jg5420/jg5497	12
GO:0046540	U4/U6 x U5 tri-snRNP complex	6/818	22/12275	0.00254603	0.0101031	0.00664412	jg10814/jg19767/jg22714/jg14372/jg19766/jg20903	6
GO:0022626	cytosolic ribosome	30/818	262/12275	0.00256216	0.0101058	0.00664588	jg22272/jg18309/jg2119/jg14549/jg15136/jg18863/jg18872/jg5955/jg7709/jg8130/jg13728/jg1685/jg19036/jg14366/jg2334/jg11405/jg23322/jg28119/jg8297/jg29330/jg22804/jg23751/jg31673/jg5248/jg11723/jg23682/jg28983/jg23155/jg19270/jg19276	30
GO:0003725	double-stranded RNA binding	8/818	37/12275	0.00256695	0.0101058	0.00664588	jg2660/jg5394/jg5396/jg10850/jg12006/jg14487/jg28925/jg5235	8
GO:0009962	regulation of flavonoid biosynthetic process	8/818	37/12275	0.00256695	0.0101058	0.00664588	jg11253/jg19473/jg29223/jg32235/jg4925/jg6681/jg7651/jg1296	8
GO:0030137	COPI-coated vesicle	8/818	37/12275	0.00256695	0.0101058	0.00664588	jg11024/jg11475/jg18373/jg19192/jg19374/jg23214/jg5227/jg5950	8
GO:0016859	cis-trans isomerase activity	10/818	54/12275	0.00267726	0.0105193	0.00691781	jg11486/jg11493/jg11502/jg11509/jg11510/jg11511/jg11512/jg11623/jg29037/jg5899	10
GO:0051168	nuclear export	15/818	101/12275	0.00272606	0.01069	0.00703007	jg10850/jg12006/jg14487/jg28925/jg5235/jg12254/jg18748/jg23089/jg22542/jg29208/jg8029/jg11933/jg11998/jg12007/jg29295	15
GO:0010587	miRNA catabolic process	4/818	10/12275	0.00297114	0.0115828	0.0076172	jg18588/jg22443/jg28098/jg29022	4
GO:0010972	negative regulation of G2/M transition of mitotic cell cycle	4/818	10/12275	0.00297114	0.0115828	0.0076172	jg11610/jg11665/jg18878/jg22833	4
GO:0070601	centromeric sister chromatid cohesion	4/818	10/12275	0.00297114	0.0115828	0.0076172	jg2866/jg32197/jg12112/jg32198	4
GO:0006376	mRNA splice site selection	5/818	16/12275	0.00305459	0.0117475	0.00772553	jg28349/jg5441/jg7475/jg7479/jg7715	5
GO:0009799	specification of symmetry	5/818	16/12275	0.00305459	0.0117475	0.00772553	jg29067/jg12416/jg28827/jg4647/jg8452	5
GO:0009855	determination of bilateral symmetry	5/818	16/12275	0.00305459	0.0117475	0.00772553	jg29067/jg12416/jg28827/jg4647/jg8452	5
GO:0015866	ADP transport	5/818	16/12275	0.00305459	0.0117475	0.00772553	jg14600/jg15548/jg7467/jg7498/jg29295	5
GO:0019676	ammonia assimilation cycle	5/818	16/12275	0.00305459	0.0117475	0.00772553	jg19178/jg22448/jg23642/jg31991/jg7633	5
GO:0019740	nitrogen utilization	5/818	16/12275	0.00305459	0.0117475	0.00772553	jg19178/jg22448/jg23642/jg31991/jg7633	5
GO:0071007	U2-type catalytic step 2 spliceosome	5/818	16/12275	0.00305459	0.0117475	0.00772553	jg11252/jg11251/jg20048/jg21370/jg22056	5
GO:0000175	3'-5'-exoribonuclease activity	8/818	38/12275	0.00306522	0.0117657	0.00773751	jg15026/jg15068/jg18267/jg23589/jg2605/jg28121/jg29505/jg5680	8
GO:0015934	large ribosomal subunit	18/818	133/12275	0.00311323	0.0119271	0.00784362	jg14549/jg14366/jg2334/jg11405/jg23322/jg28119/jg8297/jg29330/jg11723/jg23682/jg28983/jg23155/jg5710/jg5711/jg17983/jg5667/jg19270/jg19276	18
GO:0042744	hydrogen peroxide catabolic process	6/818	23/12275	0.00325326	0.0124397	0.00818072	jg14414/jg2400/jg2496/jg27561/jg2771/jg5197	6
GO:0016706	2-oxoglutarate-dependent dioxygenase activity	9/818	47/12275	0.00340877	0.0130094	0.00855536	jg11010/jg14734/jg21788/jg22646/jg28145/jg29544/jg32421/jg5893/jg11933	9
GO:0009409	response to cold	41/818	398/12275	0.0035119	0.0133774	0.0087974	jg11495/jg14531/jg1745/jg19907/jg25260/jg28183/jg7360/jg7416/jg8140/jg8357/jg10967/jg2451/jg25282/jg27893/jg28136/jg28180/jg5980/jg28058/jg23161/jg2417/jg28261/jg7691/jg21974/jg22466/jg18792/jg6030/jg18627/jg29532/jg29556/jg11407/jg32171/jg11310/jg6029/jg6665/jg26065/jg32217/jg1296/jg22983/jg29533/jg11998/jg12007	41
GO:0010224	response to UV-B	13/818	84/12275	0.00354537	0.0134792	0.00886432	jg11010/jg14734/jg21788/jg22646/jg28145/jg29544/jg32421/jg5893/jg2044/jg20506/jg5500/jg19270/jg19276	13
GO:0043603	cellular amide metabolic process	46/818	461/12275	0.00381009	0.0144581	0.00950806	jg10153/jg18309/jg2119/jg14549/jg18321/jg2130/jg22345/jg5106/jg5901/jg7357/jg11751/jg11792/jg19657/jg22947/jg23130/jg7748/jg8592/jg19650/jg13728/jg1685/jg19036/jg14366/jg2334/jg11405/jg23322/jg28119/jg8297/jg29330/jg22804/jg23751/jg31673/jg5248/jg11723/jg23682/jg28983/jg23155/jg5710/jg5711/jg18642/jg19890/jg23719/jg17983/jg5667/jg19270/jg19276/jg28047	46
GO:0010817	regulation of hormone levels	40/818	388/12275	0.00385821	0.0146129	0.00960988	jg10943/jg11091/jg11337/jg11747/jg13825/jg14437/jg18665/jg18807/jg19083/jg19297/jg19476/jg22279/jg22319/jg22638/jg23042/jg23260/jg29318/jg32069/jg4982/jg5153/jg8527/jg29224/jg12278/jg18600/jg1934/jg22815/jg22919/jg24052/jg25327/jg2568/jg29607/jg11751/jg11792/jg19657/jg22947/jg23130/jg7748/jg8592/jg22731/jg28866	40
GO:0006401	RNA catabolic process	15/818	105/12275	0.00398391	0.0150604	0.00990417	jg15026/jg15068/jg18267/jg23589/jg2605/jg28121/jg29505/jg5680/jg18588/jg22443/jg28098/jg29022/jg28005/jg28324/jg6640	15
GO:0022900	electron transport chain	14/818	95/12275	0.00399766	0.0150838	0.00991958	jg11032/jg11483/jg15131/jg19435/jg28690/jg32231/jg44/jg8132/jg11223/jg11543/jg23651/jg5169/jg5368/jg8563	14
GO:0006541	glutamine metabolic process	5/818	17/12275	0.00409287	0.015257	0.0100335	jg19178/jg22448/jg23642/jg31991/jg7633	5
GO:0018196	peptidyl-asparagine modification	5/818	17/12275	0.00409287	0.015257	0.0100335	jg11612/jg22653/jg7721/jg7722/jg14850	5
GO:0018279	protein N-linked glycosylation via asparagine	5/818	17/12275	0.00409287	0.015257	0.0100335	jg11612/jg22653/jg7721/jg7722/jg14850	5
GO:0055062	phosphate ion homeostasis	5/818	17/12275	0.00409287	0.015257	0.0100335	jg11436/jg11733/jg11821/jg22593/jg25237	5
GO:0072506	trivalent inorganic anion homeostasis	5/818	17/12275	0.00409287	0.015257	0.0100335	jg11436/jg11733/jg11821/jg22593/jg25237	5
GO:0016074	snoRNA metabolic process	6/818	24/12275	0.00409706	0.015257	0.0100335	jg13656/jg22259/jg28987/jg29269/jg7051/jg7054	6
GO:0051181	obsolete cofactor transport	6/818	24/12275	0.00409706	0.015257	0.0100335	jg14600/jg15548/jg7467/jg7498/jg11628/jg11666	6
GO:0045931	positive regulation of mitotic cell cycle	7/818	32/12275	0.00440312	0.016116	0.0105984	jg14294/jg23255/jg29142/jg7805/jg19249/jg29672/jg4840	7
GO:0004713	protein tyrosine kinase activity	4/818	11/12275	0.00442463	0.016116	0.0105984	jg18780/jg18971/jg20315/jg32343	4
GO:0005779	integral component of peroxisomal membrane	4/818	11/12275	0.00442463	0.016116	0.0105984	jg14600/jg15548/jg7467/jg7498	4
GO:0008278	cohesin complex	4/818	11/12275	0.00442463	0.016116	0.0105984	jg2866/jg32197/jg12112/jg32198	4
GO:0010586	miRNA metabolic process	4/818	11/12275	0.00442463	0.016116	0.0105984	jg18588/jg22443/jg28098/jg29022	4
GO:0016833	oxo-acid-lyase activity	4/818	11/12275	0.00442463	0.016116	0.0105984	jg3024/jg32126/jg4771/jg5017	4
GO:0018108	peptidyl-tyrosine phosphorylation	4/818	11/12275	0.00442463	0.016116	0.0105984	jg18780/jg18971/jg20315/jg32343	4
GO:0018212	peptidyl-tyrosine modification	4/818	11/12275	0.00442463	0.016116	0.0105984	jg18780/jg18971/jg20315/jg32343	4
GO:0031231	intrinsic component of peroxisomal membrane	4/818	11/12275	0.00442463	0.016116	0.0105984	jg14600/jg15548/jg7467/jg7498	4
GO:0060321	acceptance of pollen	4/818	11/12275	0.00442463	0.016116	0.0105984	jg15232/jg24014/jg2996/jg5271	4
GO:0070569	uridylyltransferase activity	4/818	11/12275	0.00442463	0.016116	0.0105984	jg13656/jg22259/jg28987/jg29269	4
GO:0070920	regulation of production of small RNA involved in gene silencing by RNA	4/818	11/12275	0.00442463	0.016116	0.0105984	jg13656/jg22259/jg28987/jg29269	4
GO:0032787	monocarboxylic acid metabolic process	37/818	355/12275	0.00446163	0.0162211	0.0106675	jg19185/jg2009/jg2251/jg5649/jg10153/jg10943/jg11091/jg11337/jg11747/jg13825/jg14437/jg18665/jg18807/jg19083/jg19297/jg19476/jg22279/jg22319/jg22638/jg23042/jg23260/jg29318/jg32069/jg4982/jg5153/jg8527/jg29224/jg5706/jg10808/jg26065/jg32217/jg22983/jg29533/jg19749/jg29431/jg5175/jg5674	37
GO:0051223	regulation of protein transport	12/818	77/12275	0.00470908	0.0170587	0.0112183	jg18673/jg23463/jg2863/jg5421/jg5494/jg5726/jg7575/jg7582/jg14662/jg28886/jg5420/jg5497	12
GO:0090087	regulation of peptide transport	12/818	77/12275	0.00470908	0.0170587	0.0112183	jg18673/jg23463/jg2863/jg5421/jg5494/jg5726/jg7575/jg7582/jg14662/jg28886/jg5420/jg5497	12
GO:0009658	chloroplast organization	26/818	227/12275	0.00477001	0.0172481	0.0113429	jg18382/jg20037/jg20038/jg22700/jg22930/jg23370/jg3130/jg5156/jg6576/jg6623/jg8521/jg8598/jg19211/jg19403/jg21865/jg23103/jg23782/jg25288/jg25660/jg5081/jg8588/jg18642/jg19890/jg23719/jg11628/jg11666	26
GO:0017001	antibiotic catabolic process	6/818	25/12275	0.00509227	0.0183469	0.0120655	jg14414/jg2400/jg2496/jg27561/jg2771/jg5197	6
GO:0031072	heat shock protein binding	6/818	25/12275	0.00509227	0.0183469	0.0120655	jg11722/jg18821/jg27825/jg5208/jg16827/jg17824	6
GO:0070201	regulation of establishment of protein localization	12/818	78/12275	0.00523719	0.0188231	0.0123786	jg18673/jg23463/jg2863/jg5421/jg5494/jg5726/jg7575/jg7582/jg14662/jg28886/jg5420/jg5497	12
GO:0060968	regulation of gene silencing	9/818	50/12275	0.0052433	0.0188231	0.0123786	jg18588/jg22443/jg28098/jg29022/jg18845/jg13656/jg22259/jg28987/jg29269	9
GO:0043161	proteasome-mediated ubiquitin-dependent protein catabolic process	28/818	252/12275	0.00532184	0.0190707	0.0125415	jg10958/jg19125/jg22599/jg22718/jg22895/jg2504/jg2536/jg28192/jg5083/jg7484/jg7537/jg15174/jg18738/jg23237/jg30242/jg11253/jg19473/jg29223/jg32235/jg4925/jg6681/jg7651/jg23853/jg5128/jg18340/jg7551/jg27025/jg6235	28
GO:0072505	divalent inorganic anion homeostasis	5/818	18/12275	0.00536057	0.0191751	0.0126101	jg11436/jg11733/jg11821/jg22593/jg25237	5
GO:0016073	snRNA metabolic process	6/818	26/12275	0.00625382	0.0223303	0.0146851	jg14956/jg8137/jg13656/jg22259/jg28987/jg29269	6
GO:0031537	regulation of anthocyanin metabolic process	7/818	34/12275	0.00626728	0.0223384	0.0146904	jg11253/jg19473/jg29223/jg32235/jg4925/jg6681/jg7651	7
GO:0015217	ADP transmembrane transporter activity	4/818	12/12275	0.00629054	0.0223415	0.0146925	jg14600/jg15548/jg7467/jg7498	4
GO:0048145	regulation of fibroblast proliferation	4/818	12/12275	0.00629054	0.0223415	0.0146925	jg11610/jg11665/jg18878/jg22833	4
GO:0042440	pigment metabolic process	15/818	111/12275	0.00672393	0.0238383	0.0156768	jg11032/jg11483/jg15131/jg19435/jg28690/jg32231/jg44/jg8132/jg11223/jg11543/jg23651/jg5169/jg5368/jg8563/jg23419	15
GO:0090068	positive regulation of cell cycle process	8/818	43/12275	0.00677373	0.0239723	0.0157649	jg22390/jg14294/jg23255/jg29142/jg7805/jg19249/jg29672/jg4840	8
GO:0044057	regulation of system process	5/818	19/12275	0.00688237	0.0242707	0.0159612	jg14968/jg28967/jg5699/jg5886/jg6042	5
GO:0055083	monovalent inorganic anion homeostasis	5/818	19/12275	0.00688237	0.0242707	0.0159612	jg11436/jg11733/jg11821/jg22593/jg25237	5
GO:0030162	regulation of proteolysis	15/818	112/12275	0.00730068	0.0257004	0.0169014	jg10958/jg19125/jg22599/jg22718/jg22895/jg2504/jg2536/jg28192/jg5083/jg7484/jg7537/jg2072/jg23853/jg5128/jg2905	15
GO:0000470	maturation of LSU-rRNA	7/818	35/12275	0.00739383	0.0259369	0.0170569	jg11405/jg23322/jg28119/jg8297/jg22542/jg29208/jg8029	7
GO:0044772	mitotic cell cycle phase transition	7/818	35/12275	0.00739383	0.0259369	0.0170569	jg18181/jg18182/jg28112/jg22881/jg23064/jg11243/jg23359	7
GO:0097526	spliceosomal tri-snRNP complex	6/818	27/12275	0.00759659	0.0266014	0.0174939	jg10814/jg19767/jg22714/jg14372/jg19766/jg20903	6
GO:0006487	protein N-linked glycosylation	8/818	44/12275	0.00780769	0.0272927	0.0179486	jg11612/jg22653/jg7721/jg7722/jg13776/jg23396/jg4758/jg14850	8
GO:0042592	homeostatic process	42/818	431/12275	0.00828975	0.0289272	0.0190234	jg12278/jg18600/jg1934/jg22815/jg22919/jg24052/jg25327/jg2568/jg11436/jg11733/jg11821/jg22593/jg25237/jg18673/jg23463/jg2863/jg5421/jg5494/jg5726/jg7575/jg7582/jg14414/jg2400/jg2496/jg27561/jg2771/jg5197/jg29067/jg11617/jg14808/jg2435/jg25225/jg2714/jg11610/jg11665/jg18878/jg22833/jg19965/jg22532/jg18896/jg5420/jg5497	42
GO:0044436	obsolete thylakoid part	33/818	321/12275	0.00854111	0.0297523	0.019566	jg23123/jg18382/jg20037/jg20038/jg22700/jg22930/jg23370/jg3130/jg5156/jg6576/jg6623/jg8521/jg8598/jg19211/jg19403/jg21865/jg23103/jg23782/jg25288/jg25660/jg5081/jg8588/jg23188/jg14774/jg11137/jg14341/jg18563/jg19722/jg2429/jg28323/jg32304/jg11641/jg30734	33
GO:0051260	protein homooligomerization	11/818	73/12275	0.00859518	0.0297957	0.0195946	jg10136/jg10142/jg10147/jg10152/jg13383/jg13390/jg2733/jg1911/jg18896/jg29198/jg32278	11
GO:0000967	rRNA 5'-end processing	4/818	13/12275	0.00861328	0.0297957	0.0195946	jg18588/jg22443/jg28098/jg29022	4
GO:0005347	ATP transmembrane transporter activity	4/818	13/12275	0.00861328	0.0297957	0.0195946	jg14600/jg15548/jg7467/jg7498	4
GO:0015867	ATP transport	4/818	13/12275	0.00861328	0.0297957	0.0195946	jg14600/jg15548/jg7467/jg7498	4
GO:0003743	translation initiation factor activity	7/818	36/12275	0.00866337	0.029827	0.0196152	jg18321/jg2130/jg22345/jg5106/jg5901/jg7357/jg19650	7
GO:0005811	lipid droplet	5/818	20/12275	0.0086821	0.029827	0.0196152	jg14473/jg15109/jg18006/jg2860/jg7750	5
GO:0009944	polarity specification of adaxial/abaxial axis	5/818	20/12275	0.0086821	0.029827	0.0196152	jg18783/jg12416/jg28827/jg4647/jg8452	5
GO:0019915	lipid storage	5/818	20/12275	0.0086821	0.029827	0.0196152	jg14473/jg15109/jg18006/jg2860/jg7750	5
GO:0030120	vesicle coat	8/818	45/12275	0.00895585	0.0307146	0.0201988	jg11024/jg11475/jg18373/jg19192/jg19374/jg23214/jg5227/jg5950	8
GO:0010675	regulation of cellular carbohydrate metabolic process	6/818	28/12275	0.00913529	0.0312762	0.0205682	jg14414/jg2400/jg2496/jg27561/jg2771/jg5197	6
GO:0008202	steroid metabolic process	11/818	74/12275	0.00950665	0.0324919	0.0213677	jg12278/jg18600/jg1934/jg22815/jg22919/jg24052/jg25327/jg2568/jg14824/jg29601/jg18896	11
GO:0018208	peptidyl-proline modification	10/818	65/12275	0.0103626	0.0353568	0.0232517	jg11486/jg11493/jg11502/jg11509/jg11510/jg11511/jg11512/jg11623/jg29037/jg5899	10
GO:0042274	ribosomal small subunit biogenesis	12/818	85/12275	0.0103803	0.0353568	0.0232517	jg22272/jg15136/jg18863/jg18872/jg5955/jg7709/jg8130/jg22804/jg23751/jg31673/jg5248/jg29295	12
GO:0003690	double-stranded DNA binding	24/818	218/12275	0.0104937	0.0356822	0.0234657	jg11372/jg22421/jg22548/jg25216/jg7785/jg10850/jg12006/jg14487/jg28925/jg5235/jg19965/jg22532/jg18311/jg22728/jg22729/jg32390/jg18792/jg6030/jg11407/jg32171/jg11310/jg6029/jg6665/jg23624	24
GO:0009943	adaxial/abaxial axis specification	5/818	21/12275	0.0107825	0.0366019	0.0240706	jg18783/jg12416/jg28827/jg4647/jg8452	5
GO:0000784	nuclear chromosome, telomeric region	6/818	29/12275	0.0108843	0.0366358	0.0240928	jg11610/jg11665/jg18878/jg22833/jg19965/jg22532	6
GO:0008655	pyrimidine-containing compound salvage	6/818	29/12275	0.0108843	0.0366358	0.0240928	jg11587/jg19615/jg5818/jg6698/jg7473/jg8361	6
GO:0010103	stomatal complex morphogenesis	6/818	29/12275	0.0108843	0.0366358	0.0240928	jg18783/jg18181/jg18182/jg28112/jg22881/jg23064	6
GO:0042743	hydrogen peroxide metabolic process	6/818	29/12275	0.0108843	0.0366358	0.0240928	jg14414/jg2400/jg2496/jg27561/jg2771/jg5197	6
GO:0051568	histone H3-K4 methylation	6/818	29/12275	0.0108843	0.0366358	0.0240928	jg11093/jg11627/jg23569/jg25222/jg27813/jg29079	6
GO:0030544	Hsp70 protein binding	4/818	14/12275	0.0114324	0.0380952	0.0250526	jg11722/jg18821/jg27825/jg5208	4
GO:0031126	snoRNA 3'-end processing	4/818	14/12275	0.0114324	0.0380952	0.0250526	jg13656/jg22259/jg28987/jg29269	4
GO:0048027	mRNA 5'-UTR binding	4/818	14/12275	0.0114324	0.0380952	0.0250526	jg22804/jg23751/jg31673/jg5248	4
GO:0071029	nuclear ncRNA surveillance	4/818	14/12275	0.0114324	0.0380952	0.0250526	jg18588/jg22443/jg28098/jg29022	4
GO:0071035	nuclear polyadenylation-dependent rRNA catabolic process	4/818	14/12275	0.0114324	0.0380952	0.0250526	jg18588/jg22443/jg28098/jg29022	4
GO:0071046	nuclear polyadenylation-dependent ncRNA catabolic process	4/818	14/12275	0.0114324	0.0380952	0.0250526	jg18588/jg22443/jg28098/jg29022	4
GO:0055067	monovalent inorganic cation homeostasis	11/818	76/12275	0.0115513	0.0384274	0.025271	jg18673/jg23463/jg2863/jg5421/jg5494/jg5726/jg7575/jg7582/jg18896/jg5420/jg5497	11
GO:0006913	nucleocytoplasmic transport	17/818	140/12275	0.011716	0.0388457	0.0255462	jg10850/jg12006/jg14487/jg28925/jg5235/jg12254/jg18748/jg23089/jg22542/jg29208/jg8029/jg16827/jg17824/jg11933/jg11998/jg12007/jg29295	17
GO:0051169	nuclear transport	17/818	140/12275	0.011716	0.0388457	0.0255462	jg10850/jg12006/jg14487/jg28925/jg5235/jg12254/jg18748/jg23089/jg22542/jg29208/jg8029/jg16827/jg17824/jg11933/jg11998/jg12007/jg29295	17
GO:0009896	positive regulation of catabolic process	14/818	108/12275	0.01233	0.0408138	0.0268404	jg10958/jg19125/jg22599/jg22718/jg22895/jg2504/jg2536/jg28192/jg5083/jg7484/jg7537/jg23164/jg5128/jg2905	14
GO:0003729	mRNA binding	37/818	380/12275	0.0128456	0.0424192	0.0278962	jg18309/jg2119/jg22390/jg18321/jg2130/jg22345/jg5106/jg5896/jg5901/jg7357/jg19650/jg23854/jg27805/jg5300/jg13728/jg1685/jg19036/jg14366/jg2334/jg14864/jg13656/jg22259/jg28987/jg29269/jg29330/jg22804/jg23751/jg31673/jg5248/jg11723/jg23682/jg28983/jg23155/jg29383/jg23261/jg19270/jg19276	37
GO:0002520	immune system development	6/818	30/12275	0.0128575	0.0424192	0.0278962	jg10136/jg10142/jg10147/jg10152/jg13383/jg13390	6
GO:0034613	cellular protein localization	45/818	481/12275	0.0128985	0.0424842	0.027939	jg11024/jg11475/jg18373/jg19192/jg19374/jg23214/jg5227/jg5950/jg11595/jg14844/jg18692/jg18867/jg19860/jg22618/jg29474/jg29571/jg7708/jg2449/jg28135/jg10850/jg12006/jg14487/jg28925/jg5235/jg11301/jg25113/jg25477/jg27727/jg27962/jg12254/jg18748/jg23089/jg22542/jg29208/jg8029/jg442/jg16827/jg17824/jg18896/jg11933/jg11998/jg12007/jg29295/jg4010/jg4011	45
GO:0000027	ribosomal large subunit assembly	8/818	48/12275	0.0131579	0.0431251	0.0283604	jg14366/jg2334/jg29330/jg11723/jg23682/jg28983/jg19270/jg19276	8
GO:0030117	membrane coat	8/818	48/12275	0.0131579	0.0431251	0.0283604	jg11024/jg11475/jg18373/jg19192/jg19374/jg23214/jg5227/jg5950	8
GO:0048475	coated membrane	8/818	48/12275	0.0131579	0.0431251	0.0283604	jg11024/jg11475/jg18373/jg19192/jg19374/jg23214/jg5227/jg5950	8
GO:0016363	nuclear matrix	5/818	22/12275	0.013205	0.0432086	0.0284153	jg12254/jg18748/jg23089/jg29198/jg32278	5
GO:0035966	response to topologically incorrect protein	7/818	39/12275	0.013429	0.0437977	0.0288028	jg11253/jg19473/jg29223/jg32235/jg4925/jg6681/jg7651	7
GO:0044770	cell cycle phase transition	7/818	39/12275	0.013429	0.0437977	0.0288028	jg18181/jg18182/jg28112/jg22881/jg23064/jg11243/jg23359	7
GO:0043168	anion binding	45/818	483/12275	0.0138063	0.044955	0.0295638	jg19185/jg2009/jg2251/jg5649/jg10943/jg11091/jg11337/jg11747/jg13825/jg14437/jg18665/jg18807/jg19083/jg19297/jg19476/jg22279/jg22319/jg22638/jg23042/jg23260/jg29318/jg32069/jg4982/jg5153/jg8527/jg5706/jg11751/jg11792/jg19657/jg22947/jg23130/jg7748/jg8592/jg27725/jg12099/jg23425/jg6012/jg22426/jg22428/jg5317/jg11345/jg8525/jg23118/jg8472/jg18896	45
GO:0007346	regulation of mitotic cell cycle	16/818	132/12275	0.0144247	0.0468921	0.0308377	jg14294/jg23255/jg29142/jg7805/jg18845/jg11610/jg11665/jg18878/jg22833/jg18181/jg18182/jg28112/jg19249/jg29672/jg4840/jg28880	16
GO:0048037	obsolete cofactor binding	22/818	201/12275	0.0147673	0.0476659	0.0313465	jg10943/jg11091/jg11337/jg11747/jg13825/jg14437/jg18665/jg18807/jg19083/jg19297/jg19476/jg22279/jg22319/jg22638/jg23042/jg23260/jg29318/jg32069/jg4982/jg5153/jg8527/jg5706	22
GO:0000315	organellar large ribosomal subunit	4/818	15/12275	0.0147821	0.0476659	0.0313465	jg5710/jg5711/jg17983/jg5667	4
GO:0043633	polyadenylation-dependent RNA catabolic process	4/818	15/12275	0.0147821	0.0476659	0.0313465	jg18588/jg22443/jg28098/jg29022	4
GO:0043634	polyadenylation-dependent ncRNA catabolic process	4/818	15/12275	0.0147821	0.0476659	0.0313465	jg18588/jg22443/jg28098/jg29022	4
GO:0048544	recognition of pollen	4/818	15/12275	0.0147821	0.0476659	0.0313465	jg15232/jg24014/jg2996/jg5271	4
GO:0006352	DNA-templated transcription, initiation	8/818	49/12275	0.014835	0.0477592	0.0314079	jg18321/jg2130/jg22345/jg5106/jg5901/jg7357/jg19650/jg9691	8
GO:0043255	regulation of carbohydrate biosynthetic process	7/818	40/12275	0.0153687	0.0493975	0.0324853	jg14414/jg2400/jg2496/jg27561/jg2771/jg5197/jg9229	7
GO:0006605	protein targeting	19/818	167/12275	0.0154533	0.0495895	0.0326116	jg11595/jg14844/jg18692/jg18867/jg19860/jg22618/jg29474/jg29571/jg7708/jg2449/jg28135/jg11301/jg25113/jg25477/jg27727/jg27962/jg442/jg4010/jg4011	19
GO:0090407	organophosphate biosynthetic process	25/818	238/12275	0.0158822	0.0508372	0.0334321	jg10153/jg18698/jg18886/jg5706/jg11137/jg14341/jg18563/jg19722/jg2429/jg28323/jg32304/jg11617/jg14808/jg2435/jg25225/jg2714/jg23441/jg19965/jg22532/jg5317/jg23480/jg28345/jg4959/jg22591/jg23205	25
GO:0000381	regulation of alternative mRNA splicing, via spliceosome	5/818	23/12275	0.0159694	0.0508372	0.0334321	jg28349/jg5441/jg7475/jg7479/jg7715	5
GO:0016638	oxidoreductase activity, acting on the CH-NH2 group of donors	5/818	23/12275	0.0159694	0.0508372	0.0334321	jg19178/jg22448/jg23642/jg31991/jg7633	5
GO:0032875	regulation of DNA endoreduplication	5/818	23/12275	0.0159694	0.0508372	0.0334321	jg18181/jg18182/jg28112/jg22881/jg23064	5
GO:0071010	prespliceosome	5/818	23/12275	0.0159694	0.0508372	0.0334321	jg11252/jg11251/jg20048/jg21370/jg22056	5
GO:0043628	ncRNA 3'-end processing	6/818	32/12275	0.0175296	0.0556266	0.0365818	jg14956/jg8137/jg13656/jg22259/jg28987/jg29269	6
GO:0072530	purine-containing compound transmembrane transport	6/818	32/12275	0.0175296	0.0556266	0.0365818	jg14600/jg15548/jg7467/jg7498/jg31256/jg4567	6
GO:0000463	maturation of LSU-rRNA from tricistronic rRNA transcript (SSU-rRNA, 5.8S rRNA, LSU-rRNA)	4/818	16/12275	0.0186913	0.0590315	0.0388209	jg11405/jg23322/jg28119/jg8297	4
GO:0060966	regulation of gene silencing by RNA	4/818	16/12275	0.0186913	0.0590315	0.0388209	jg13656/jg22259/jg28987/jg29269	4
GO:0070181	small ribosomal subunit rRNA binding	4/818	16/12275	0.0186913	0.0590315	0.0388209	jg22804/jg23751/jg31673/jg5248	4
GO:0043650	dicarboxylic acid biosynthetic process	5/818	24/12275	0.0190937	0.060207	0.039594	jg19178/jg22448/jg23642/jg31991/jg7633	5
GO:0010319	stromule	7/818	42/12275	0.0198299	0.0624299	0.0410558	jg18792/jg6030/jg11407/jg32171/jg11310/jg6029/jg6665	7
GO:0044431	obsolete Golgi apparatus part	35/818	367/12275	0.0202507	0.0635618	0.0418002	jg11024/jg11475/jg18373/jg19192/jg19374/jg23214/jg5227/jg5950/jg11486/jg11493/jg11502/jg11509/jg11510/jg11511/jg11512/jg11623/jg29037/jg5899/jg18673/jg23463/jg2863/jg5421/jg5494/jg5726/jg7575/jg7582/jg22243/jg24779/jg13776/jg23396/jg4758/jg15162/jg19976/jg5420/jg5497	35
GO:0000781	chromosome, telomeric region	6/818	33/12275	0.0202532	0.0635618	0.0418002	jg11610/jg11665/jg18878/jg22833/jg19965/jg22532	6
GO:0009534	chloroplast thylakoid	33/818	342/12275	0.0203518	0.0637711	0.0419379	jg23123/jg18382/jg20037/jg20038/jg22700/jg22930/jg23370/jg3130/jg5156/jg6576/jg6623/jg8521/jg8598/jg19211/jg19403/jg21865/jg23103/jg23782/jg25288/jg25660/jg5081/jg8588/jg23188/jg14774/jg11137/jg14341/jg18563/jg19722/jg2429/jg28323/jg32304/jg11641/jg30734	33
GO:0006839	mitochondrial transport	11/818	83/12275	0.0214125	0.0669896	0.0440544	jg11301/jg25113/jg25477/jg27727/jg27962/jg14600/jg15548/jg7467/jg7498/jg11628/jg11666	11
GO:0031976	plastid thylakoid	33/818	344/12275	0.021948	0.0685575	0.0450855	jg23123/jg18382/jg20037/jg20038/jg22700/jg22930/jg23370/jg3130/jg5156/jg6576/jg6623/jg8521/jg8598/jg19211/jg19403/jg21865/jg23103/jg23782/jg25288/jg25660/jg5081/jg8588/jg23188/jg14774/jg11137/jg14341/jg18563/jg19722/jg2429/jg28323/jg32304/jg11641/jg30734	33
GO:0034399	nuclear periphery	7/818	43/12275	0.0223686	0.0697622	0.0458778	jg12254/jg18748/jg23089/jg16827/jg17824/jg29198/jg32278	7
GO:0000162	tryptophan biosynthetic process	5/818	25/12275	0.0225941	0.0700276	0.0460523	jg29224/jg3024/jg32126/jg4771/jg5017	5
GO:0046219	indolalkylamine biosynthetic process	5/818	25/12275	0.0225941	0.0700276	0.0460523	jg29224/jg3024/jg32126/jg4771/jg5017	5
GO:0051087	chaperone binding	5/818	25/12275	0.0225941	0.0700276	0.0460523	jg11722/jg18821/jg27825/jg5208/jg442	5
GO:1902584	positive regulation of response to water deprivation	5/818	25/12275	0.0225941	0.0700276	0.0460523	jg14473/jg15109/jg18006/jg2860/jg7750	5
GO:0016071	mRNA metabolic process	36/818	383/12275	0.0228384	0.0706751	0.0464782	jg12149/jg14854/jg11252/jg28349/jg5441/jg7475/jg7479/jg7715/jg10814/jg19767/jg22714/jg10850/jg12006/jg14487/jg28925/jg5235/jg28005/jg28324/jg6640/jg11251/jg20048/jg21370/jg22056/jg13656/jg22259/jg28987/jg29269/jg14372/jg19766/jg20903/jg23261/jg18184/jg900/jg11933/jg7051/jg7054	36
GO:0006413	translational initiation	8/818	53/12275	0.023109	0.0714017	0.046956	jg18321/jg2130/jg22345/jg5106/jg5901/jg7357/jg19650/jg28047	8
GO:0000145	exocyst	4/818	17/12275	0.0231832	0.0714099	0.0469613	jg15232/jg24014/jg2996/jg5271	4
GO:0005655	nucleolar ribonuclease P complex	4/818	17/12275	0.0231832	0.0714099	0.0469613	jg2660/jg2661/jg5394/jg5396	4
GO:0032880	regulation of protein localization	12/818	95/12275	0.0236084	0.0724959	0.0476755	jg18673/jg23463/jg2863/jg5421/jg5494/jg5726/jg7575/jg7582/jg14662/jg28886/jg5420/jg5497	12
GO:0042981	regulation of apoptotic process	12/818	95/12275	0.0236084	0.0724959	0.0476755	jg10958/jg19125/jg22599/jg22718/jg22895/jg2504/jg2536/jg28192/jg5083/jg7484/jg7537/jg5128	12
GO:0003896	DNA primase activity	3/818	10/12275	0.0248449	0.0754802	0.0496382	jg2436/jg31911/jg5632	3
GO:0005049	nuclear export signal receptor activity	3/818	10/12275	0.0248449	0.0754802	0.0496382	jg12254/jg18748/jg23089	3
GO:0006285	base-excision repair, AP site formation	3/818	10/12275	0.0248449	0.0754802	0.0496382	jg25828/jg2668/jg7553	3
GO:0006388	tRNA splicing, via endonucleolytic cleavage and ligation	3/818	10/12275	0.0248449	0.0754802	0.0496382	jg23854/jg27805/jg5300	3
GO:0010412	mannan metabolic process	3/818	10/12275	0.0248449	0.0754802	0.0496382	jg15640/jg2726/jg27666	3
GO:0010444	guard mother cell differentiation	3/818	10/12275	0.0248449	0.0754802	0.0496382	jg18181/jg18182/jg28112	3
GO:0030332	cyclin binding	3/818	10/12275	0.0248449	0.0754802	0.0496382	jg18181/jg18182/jg28112	3
GO:0022625	cytosolic large ribosomal subunit	14/818	118/12275	0.0250574	0.0760101	0.0499866	jg14549/jg14366/jg2334/jg11405/jg23322/jg28119/jg8297/jg29330/jg11723/jg23682/jg28983/jg23155/jg19270/jg19276	14
GO:0009308	amine metabolic process	12/818	96/12275	0.0254096	0.0769615	0.0506123	jg29224/jg14900/jg18920/jg22604/jg22674/jg2539/jg2858/jg29169/jg3024/jg32126/jg4771/jg5017	12
GO:0002181	cytoplasmic translation	8/818	54/12275	0.025601	0.0771898	0.0507624	jg13728/jg1685/jg19036/jg11405/jg23322/jg28119/jg8297/jg28047	8
GO:0006891	intra-Golgi vesicle-mediated transport	8/818	54/12275	0.025601	0.0771898	0.0507624	jg11024/jg11475/jg18373/jg19192/jg19374/jg23214/jg5227/jg5950	8
GO:0030662	coated vesicle membrane	8/818	54/12275	0.025601	0.0771898	0.0507624	jg11024/jg11475/jg18373/jg19192/jg19374/jg23214/jg5227/jg5950	8
GO:0009084	glutamine family amino acid biosynthetic process	5/818	26/12275	0.0264846	0.0793743	0.052199	jg19178/jg22448/jg23642/jg31991/jg7633	5
GO:0009955	adaxial/abaxial pattern specification	5/818	26/12275	0.0264846	0.0793743	0.052199	jg18783/jg12416/jg28827/jg4647/jg8452	5
GO:0042023	DNA endoreduplication	5/818	26/12275	0.0264846	0.0793743	0.052199	jg18181/jg18182/jg28112/jg22523/jg27847	5
GO:1903312	negative regulation of mRNA metabolic process	5/818	26/12275	0.0264846	0.0793743	0.052199	jg28349/jg5441/jg7475/jg7479/jg7715	5
GO:0016671	oxidoreductase activity, acting on a sulfur group of donors, disulfide as acceptor	6/818	35/12275	0.0265307	0.0793933	0.0522115	jg14414/jg2400/jg2496/jg27561/jg2771/jg5197	6
GO:0060249	anatomical structure homeostasis	7/818	45/12275	0.0281017	0.0832412	0.054742	jg29067/jg11610/jg11665/jg18878/jg22833/jg19965/jg22532	7
GO:0006406	mRNA export from nucleus	8/818	55/12275	0.0282745	0.0832412	0.054742	jg10850/jg12006/jg14487/jg28925/jg5235/jg11933/jg11998/jg12007	8
GO:0051028	mRNA transport	8/818	55/12275	0.0282745	0.0832412	0.054742	jg10850/jg12006/jg14487/jg28925/jg5235/jg11933/jg11998/jg12007	8
GO:0071427	mRNA-containing ribonucleoprotein complex export from nucleus	8/818	55/12275	0.0282745	0.0832412	0.054742	jg10850/jg12006/jg14487/jg28925/jg5235/jg11933/jg11998/jg12007	8
GO:0008037	cell recognition	4/818	18/12275	0.0282753	0.0832412	0.054742	jg15232/jg24014/jg2996/jg5271	4
GO:0030424	axon	4/818	18/12275	0.0282753	0.0832412	0.054742	jg11722/jg18821/jg27825/jg5208	4
GO:0030677	ribonuclease P complex	4/818	18/12275	0.0282753	0.0832412	0.054742	jg2660/jg2661/jg5394/jg5396	4
[truncated: 1,322 more rows]

## Sheet: Table S5
Supplementary Table 5. KEGG enrichment analysis for genes contained in the specific gene families of Suaeda glauca
[truncated: 80 more rows]

[truncated: 2 more sheets: Table S6, Table S7]
